# Supplementary material for: The subjective experience of time during the pandemic in Germany: The big slowdown
Source: PLoS One. 2022 May 5;17(5):e0267709. doi: 10.1371/journal.pone.0267709 (PMC9070960; doi:10.1371/journal.pone.0267709)
Supplement: S1 File — (ZIP) [file pone.0267709.s001.zip]

Archive with 12 entries (11 files):
- Supplementary from Repository (OSF)/
- Supplementary from Repository (OSF)/Analyses - conducted in spss 25.txt
- Supplementary from Repository (OSF)/Analyses script (OSF).sps
- Supplementary from Repository (OSF)/Analyses script - conducted in spss 25.txt
- Supplementary from Repository (OSF)/Analyses script.sps
- Supplementary from Repository (OSF)/Data during and before the pandemic.csv
- Supplementary from Repository (OSF)/Data for POTJ during and before the pandemic (OSF).sav
- Supplementary from Repository (OSF)/Data for POTJ during and before the pandemic.csv
- Supplementary from Repository (OSF)/Data for POTJ during and before the pandemic.sav
- Supplementary from Repository (OSF)/Data for the pandemic (OSF) - Iris Datensatz als Basis.sav
- Supplementary from Repository (OSF)/Data for the pandemic.csv
- Supplementary from Repository (OSF)/Data for the pandemic.sav
