# Supplementary material for: The subjective experience of time during the pandemic in Germany: The big slowdown
Source: PLoS One. 2022 May 5;17(5):e0267709. doi: 10.1371/journal.pone.0267709 (PMC9070960; doi:10.1371/journal.pone.0267709)
Supplement: S1 File — (ZIP) [file pone.0267709.s001.zip › Supplementary from Repository (OSF)/Analyses - conducted in spss 25.txt]

* Encoding: UTF-8.
***Dataset for the pandemic --> A
***Dataset for POTJ during and before the pandemic --> B


***DATASET A (pandemic only)***
***Exclusion ("Twelve subjects who did not finish the survey and/or whose answers were considered peculiar (using SoSci-Surveys Time-RSI with two standard deviations (SD) as a cut off, see Leiner, 2019) were excluded")

COMPUTE filter_$=(Ausschluss = 0).
VARIABLE LABELS filter_$ 'Ausschluss = 0 (FILTER)'.
VALUE LABELS filter_$ 0 'Not Selected' 1 'Selected'.
FORMATS filter_$ (f1.0).
FILTER BY filter_$.
EXECUTE.

***Duration

DESCRIPTIVES VARIABLES=TIME_SUM
  /STATISTICS=MEAN STDDEV MIN MAX.


***DATASET B (comparison)***

**Demographics**

SORT CASES  BY Gruppe.
SPLIT FILE SEPARATE BY Gruppe.

**Age

DESCRIPTIVES VARIABLES=Alter
  /STATISTICS=MEAN STDDEV MIN MAX.

**Gender

FREQUENCIES VARIABLES=Geschlecht
  /ORDER=ANALYSIS.

**Occupations

FREQUENCIES VARIABLES=DE03 Beruf_ang Beruf_selbst Beruf_verb Beruf_ausb Beruf_stud Beruf_alos 
    Beruf_hausarb Beruf_sonst
  /ORDER=ANALYSIS.


***DATASET A (pandemic only)***
***Cronbachs for fear and stress 

RELIABILITY
  /VARIABLES=D104_02 D104_03
  /SCALE('ALL VARIABLES') ALL
  /MODEL=ALPHA.

RELIABILITY
  /VARIABLES=D104_04 D104_05
  /SCALE('ALL VARIABLES') ALL
  /MODEL=ALPHA.


***Factor-Analysis 

FACTOR
  /VARIABLES D103_01 D103_02 D103_03 D103_04 D103_05 D103_06 D103_07 D103_08 D103_09
  /MISSING LISTWISE 
  /ANALYSIS D103_01 D103_02 D103_03 D103_04 D103_05 D103_06 D103_07 D103_08 D103_09
  /PRINT UNIVARIATE INITIAL CORRELATION SIG DET KMO INV REPR AIC EXTRACTION ROTATION
  /FORMAT SORT BLANK(.3)
  /CRITERIA MINEIGEN(1) ITERATE(25)
  /EXTRACTION PC
  /CRITERIA ITERATE(25)
  /ROTATION VARIMAX
  /SAVE AR(ALL)
  /METHOD=CORRELATION.


***Cronbachs Alpha for approval of countermeasures-variables

RELIABILITY
  /VARIABLES=D105_01 D105_02 D105_03
  /SCALE('ALL VARIABLES') ALL
  /MODEL=ALPHA.


***DATASET B (comparison)***

T-TEST GROUPS=Gruppe(1 0)
  /MISSING=ANALYSIS
  /VARIABLES=POTJ1 POTJ5
  /CRITERIA=CI(.95).

***Histogram POTJ for last year

GGRAPH
  /GRAPHDATASET NAME="graphdataset" VARIABLES=POTJ1 COUNT()[name="COUNT"] MISSING=LISTWISE 
    REPORTMISSING=NO
  /GRAPHSPEC SOURCE=INLINE.
BEGIN GPL
  SOURCE: s=userSource(id("graphdataset"))
  DATA: POTJ1=col(source(s), name("POTJ1"), unit.category())
  DATA: COUNT=col(source(s), name("COUNT"))
  GUIDE: axis(dim(1), label("Zeitempfinden 1J: ...wie ist das vergangene Jahr für Sie persönlich ",
    "vergangen?"))
  GUIDE: axis(dim(2), label("Anzahl"))
  GUIDE: text.title(label("Einfaches Histogramm Anzahl  von Zeitempfinden 1J: ...wie ist das ",
    "vergangene Jahr für Sie persönlich vergangen?"))
  SCALE: cat(dim(1), include("1", "2", "3", "4", "5", "6", "7"))
  SCALE: linear(dim(2), include(0))
  ELEMENT: interval(position(POTJ1*COUNT), shape.interior(shape.square))
END GPL.


***DATASET A (pandemic)***

***Histogram DJ 14 months

GGRAPH
  /GRAPHDATASET NAME="graphdataset" VARIABLES=PO04_01 MISSING=LISTWISE REPORTMISSING=NO
  /GRAPHSPEC SOURCE=INLINE.
BEGIN GPL
  SOURCE: s=userSource(id("graphdataset"))
  DATA: PO04_01=col(source(s), name("PO04_01"))
  GUIDE: axis(dim(1), label("Duration Judgment: [Keine Beschreibung] 01"))
  GUIDE: axis(dim(2), label("Häufigkeit"))
  GUIDE: text.title(label("Einfaches Histogramm  von Duration Judgment: [Keine Beschreibung] 01"))
  ELEMENT: interval(position(summary.count(bin.rect(PO04_01))), shape.interior(shape.square))
END GPL.


***Correlations POTJ and DJ with several predictors

CORRELATIONS
  /VARIABLES=PO01_02 PO04_01 D102_01 D103_01 D103_02 D103_03 D103_04 D103_05 D103_06 D103_07 
    D103_08 D103_09 D104_01 D104_02 D104_03 D104_04 D104_05 D104_06 D104_07
  /PRINT=TWOTAIL NOSIG
  /MISSING=PAIRWISE.

***Correlations of countermeasure-approvals with several predictors

CORRELATIONS
  /VARIABLES=D105_01 D105_02 D105_03 D102_01 D103_01 D103_02 D103_03 D103_04 D103_05 D103_06 
    D103_07 D103_08 D103_09 D104_01 D104_02 D104_03 D104_04 D104_05 D104_06 D104_07
  /PRINT=TWOTAIL NOSIG
  /MISSING=PAIRWISE.


***Bootsrapped Regressions for POTJs

PRESERVE.
BOOTSTRAP
/SAMPLING METHOD=SIMPLE
/VARIABLES TARGET= PO01_02 INPUT=Living_Alone D104_01 Routine_Angst Routine_Stress D104_06 D104_07 Emotion_Depressed Emotion_Active_Aggressive
/CRITERIA CILEVEL=95 CITYPE=BCA NSAMPLES=1000
/MISSING USERMISSING=EXCLUDE.
REGRESSION
  /DESCRIPTIVES MEAN STDDEV CORR SIG N
  /MISSING LISTWISE
  /STATISTICS COEFF OUTS CI(95) R ANOVA COLLIN TOL CHANGE ZPP
  /CRITERIA=PIN(.05) POUT(.10)
  /NOORIGIN 
  /DEPENDENT PO01_02
  /METHOD=ENTER Living_Alone D104_01 Routine_Angst Routine_Stress D104_06 D104_07
  /METHOD=ENTER Emotion_Depressed Emotion_Active_Aggressive.


***Bootsrapped Regressions for DJs

PRESERVE.
BOOTSTRAP
/SAMPLING METHOD=SIMPLE
/VARIABLES TARGET= PO01_02 INPUT=Living_Alone D104_01 Routine_Angst Routine_Stress D104_06 D104_07 Emotion_Depressed Emotion_Active_Aggressive
/CRITERIA CILEVEL=95 CITYPE=BCA NSAMPLES=1000
/MISSING USERMISSING=EXCLUDE.
REGRESSION
  /DESCRIPTIVES MEAN STDDEV CORR SIG N
  /MISSING LISTWISE
  /STATISTICS COEFF OUTS CI(95) R ANOVA COLLIN TOL CHANGE ZPP
  /CRITERIA=PIN(.05) POUT(.10)
  /NOORIGIN 
  /DEPENDENT PO04_01
  /METHOD=ENTER Living_Alone D104_01 Routine_Angst Routine_Stress D104_06 D104_07
  /METHOD=ENTER Emotion_Pattern_Depressed Emotion_Pattern_Aggressive.


***Bootstrapped Regression for Countermeasures

PRESERVE.
BOOTSTRAP
/SAMPLING METHOD=SIMPLE
/VARIABLES TARGET= Compliance INPUT=D104_01 Routine_Angst Routine_Stress D104_06 D104_07 PO01_02 PO04_01 Emotion_Pattern_Depressed Emotion_Pattern_Aggressive
/CRITERIA CILEVEL=95 CITYPE=BCA NSAMPLES=1000
/MISSING USERMISSING=EXCLUDE.
REGRESSION
  /DESCRIPTIVES MEAN STDDEV CORR SIG N
  /MISSING LISTWISE
  /STATISTICS COEFF OUTS CI(95) R ANOVA CHANGE COLLIN TOL CHANGE
  /CRITERIA=PIN(.05) POUT(.10)
  /NOORIGIN 
  /DEPENDENT Compliance
  /METHOD=ENTER DE12 DE26 DE27
  /METHOD=ENTER D104_01 Routine_Angst Routine_Stress D104_06 D104_07
  /METHOD=ENTER PO01_02 PO04_01
 /METHOD=ENTER Emotion_Pattern_Depressed Emotion_Pattern_Aggressive.
