# Supplementary material for: The subjective experience of time during the pandemic in Germany: The big slowdown
Source: PLoS One. 2022 May 5;17(5):e0267709. doi: 10.1371/journal.pone.0267709 (PMC9070960; doi:10.1371/journal.pone.0267709)
Supplement: S1 File — (ZIP) [file pone.0267709.s001.zip › Supplementary from Repository (OSF)/Data during and before the pandemic.csv]

CASE	Gruppe	POTJ1	POTJ5	Alter	Geschlecht	DE03	Beruf_ang	Beruf_selbst	Beruf_verb	Beruf_ausb	Beruf_stud	Beruf_alos	Beruf_hausarb	Beruf_sonst
544	0	7	6
555	0	7	3
569	0	7	7
630	0	5	5
655	0	5	3
673	0	6	5
754	0	7	7
773	0	7	5
813	0	7	7
854	0	5	6
913	0	7	6
937	0	7	6
938	0	7	7
1003	0	5	6
1030	0	5	5
1046	0	6	5
1050	0	6	7
1141	0	7	6
1145	0	5	5
1168	0	5	5
1171	0	7	6
1189	0	5	5
1220	0	7	5
1232	0	6	4
1248	0	7	4
1413	0	7	5
1515	0	6	5
1522	0	5	3
1611	0	7	5
2063	0	7	4
2075	0	7	5
2090	0	7	7
2182	0	6	6
2270	0	5	6
2272	0	7	7
2320	0	3	5
2359	0	7	3
2471	0	6	7
2505	0	5	3
2569	0	5	4
367	0	5	6	35	m		2	1	1	1	1			1
380	0	5	3	32	m		2	1	1	1	2			1
399	0	5	6	34	m		2	1	1	1	1			1
404	0	7	7	32	m		2	1	1	1	1			1
409	0	6	5	31	m		2	1	1	1	1			1
418	0	7	5	33	m		2	1	1	1	1			1
442	0	5	5	46	m		1	2	1	1	1			1
458	0	6	5	34	m		1	1	1	1	1			2
462	0	5	5	28	m		1	1	1	2	1			1
471	0	6	6	32	m		2	1	1	1	1			1
473	0	3	5	26	m		1	1	1	2	1			1
474	0	7	5	31	m		1	1	1	1	1			2
485	0	7	6	30	m		2	1	1	1	1			1
495	0	6	6	67	m		1	1	1	1	1			1
500	0	5	5	25	m		1	1	1	1	2			2
508	0	6	4	31	m		2	1	1	1	1			1
509	0	4	4	23	m		1	1	1	1	2			1
529	0	5	2	18	m		1	2	1	1	1			1
535	0	5	5	22	m		1	1	1	2	1			1
547	0	6	3	22	m		2	1	1	1	1			1
554	0	7	6	34	m		2	1	1	1	1			1
561	0	7	7	27	m		1	1	1	1	2			1
562	0	5	5	30	m		1	1	2	1	1			1
618	0	6	3	19	m		1	1	1	1	2			1
623	0	4	6	31	m		2	1	1	1	1			1
629	0	7	6	44	m		2	2	1	1	1			1
685	0	7	7	19	m		2	1	1	1	2			1
690	0	4	4	28	m		2	1	1	1	1			1
691	0	5	5	15	m		1	1	1	1	2			1
707	0	7	5	17	m		1	1	1	1	1			2
711	0	6	6	26	m		1	1	1	1	2			1
730	0	5	6	20	m		1	1	1	1	2			1
774	0	6	5	30	m		1	1	2	2	1			1
776	0	4	4	52	m		1	1	1	1	1			2
782	0	6	7	33	m		1	1	1	1	2			1
796	0	7	7	54	m		1	1	1	1	1			2
814	0	6	6	43	m		1	1	2	1	1			1
821	0	7	6	24	m		1	1	1	1	2			2
823	0	7	6	25	m		1	1	1	1	1			2
840	0	7	7	35	m		2	1	1	1	1			1
843	0	7	7	41	m		2	1	1	1	1			1
883	0	7	7	27	m		1	1	1	1	1			2
911	0	6	6	39	m		1	2	1	1	1			1
982	0	5	3	55	m		1	1	1	1	1			2
1002	0	6	6	28	m		1	1	1	1	2			1
1006	0	5	7	20	m		1	1	1	1	1			2
1060	0	7	7	26	m		1	1	1	1	1			2
1071	0	7	7	41	m		2	1	1	1	1			1
1076	0	7	7	54	m		1	1	1	1	1			2
1135	0	5	5	25	m		2	1	1	1	1			1
1169	0	6	6	31	m		2	1	1	1	1			1
1180	0	7	5	29	m		2	1	1	1	1			1
1185	0	6	5	26	m		2	1	1	1	1			1
1186	0	3	5	26	m		2	1	1	1	2			2
1193	0	6	6	26	m		2	1	1	1	1			1
1223	0	7	7	21	m		1	1	1	1	2			1
1228	0	7	7	34	m		1	1	1	1	2			1
1234	0	7	7	31	m		2	1	1	1	1			1
1238	0	5	5	65	m		1	2	1	1	1			1
1246	0	7	6	29	m		2	1	1	1	1			1
1263	0	6	3	28	m		1	1	1	1	1			2
1279	0	7	7	54	m		2	1	1	1	1			1
1308	0	6	5	28	m		1	1	1	1	2			1
1316	0	7	7	62	m		1	1	1	1	1			2
1331	0	7	6	44	m		2	1	1	1	2			1
1332	0	7	6	37	m		2	1	1	1	1			1
1338	0	7	7	35	m		2	1	1	1	1			1
1339	0	7	7	38	m		2	1	1	1	1			1
1340	0	7	7	55	m		2	1	1	1	1			1
1355	0	7	5	34	m		2	1	1	1	1			1
1362	0	7	7	39	m		2	1	1	1	1			1
1368	0	3	3	54	m		1	1	1	1	1			2
1370	0	6	6	40	m		1	1	1	1	1			2
1375	0	3	5	27	m		1	1	1	1	2			1
1380	0	7	7	47	m		2	2	1	1	1			1
1394	0	5	6	31	m		2	1	1	1	1			1
1400	0	5	5	53	m		2	1	1	1	1			2
1405	0	7	7	46	m		2	1	1	1	1			1
1410	0	7	7	50	m		2	1	1	1	1			1
1416	0	5	2	33	m		1	1	1	1	1			1
1418	0	5	7	50	m		1	2	1	1	1			1
1420	0	7	6	30	m		1	1	1	1	1			2
1427	0	4	4	40	m		2	1	1	1	1			1
1435	0	6	5	51	m		2	1	1	1	1			1
1449	0	5	5	51	m		2	1	1	1	1			1
1466	0	4	4	43	m		2	1	1	1	1			1
1475	0	4	6	38	m		2	1	1	1	1			1
1483	0	7	7	39	m		1	2	1	1	1			1
1489	0	6	6	40	m		1	2	1	1	1			1
1491	0	3	4	53	m		1	2	1	1	1			1
1504	0	6	5	41	m		2	1	1	1	1			1
1505	0	6	5	34	m		2	1	1	1	1			1
1508	0	7	7	35	m		2	1	1	1	1			1
1518	0	7	5	33	m		1	2	1	1	1			1
1531	0	5	6	35	m		1	2	1	1	1			1
1536	0	5	5	43	m		2	1	1	1	1			1
1560	0	6	4	21	m		1	1	1	1	2			1
1637	0	4	5	20	m		1	1	1	1	2			1
1639	0	4	3	23	m		1	1	1	1	2			1
1641	0	7	5	19	m		1	1	1	1	2			1
1650	0	7	6	22	m		1	1	1	1	2			1
2036	0	7	7	19	m	1	1	1	1	1	2	1	1	1
2037	0	7	6	31	m	1	2	1	1	1	1	1	1	1
2046	0	7	5	25	m	1	1	1	2	1	1	1	1	1
2062	0	5	5	26	m	1	1	1	1	1	1	2	1	1
2072	0	7	6	26	m	1	2	1	1	1	1	1	1	1
2112	0	7	7	24	m	1	2	1	1	1	1	1	1	1
2127	0	6	7	24	m	2	2	1	1	1	2	1	1	1
2146	0	5	5	27	m	1	2	1	1	1	1	1	1	1
2243	0	7	6	22	m	1	1	1	1	1	2	1	1	1
2244	0	7	5	23	m	1	1	1	1	1	2	1	1	1
2263	0	7	7	43	m	2	2	1	1	1	1	1	2	1
2330	0	7	7	56	m	1	1	1	2	1	1	1	1	1
2343	0	6	5	20	m	1	1	1	1	1	2	1	1	1
2404	0	5	4	28	m	1	2	1	1	1	1	1	1	1
2478	0	7	7	37	m	1	2	1	1	1	1	1	1	1
2488	0	6	5	20	m	1	1	1	1	1	2	1	1	1
2561	0	6	5	32	m	1	2	1	1	1	1	1	1	1
2570	0	7	7	20	m	1	1	1	1	1	2	1	1	1
2573	0	6	5	19	m	1	1	1	1	1	2	1	1	1
2703	0	5	6	22	m	1	1	1	1	1	2	1	1	1
2766	0	7	6	25	m	2	2	1	1	1	2	1	1	1
2784	0	6	6	22	m	1	1	1	1	1	2	1	1	1
2785	0	7	6	19	m	1	1	1	1	1	1	1	1	2
2789	0	4	3	23	m	2	1	2	1	1	2	1	1	1
2791	0	4	5	25	m	1	2	1	1	1	1	1	1	1
2793	0	6	6	23	m	2	2	1	1	1	2	1	1	1
2797	0	7	6	23	m	1	1	1	1	1	2	1	1	1
2798	0	7	6	23	m	2	1	1	1	1	2	1	2	1
2799	0	7	7	25	m	2	2	1	1	1	2	1	1	1
2802	0	5	5	24	m	1	1	2	1	1	1	1	1	1
2805	0	6	6	25	m	1	1	1	1	2	1	1	1	1
2812	0	7	7	31	m	1	2	1	1	1	1	1	1	1
2813	0	7	6	25	m	2	2	1	1	2	1	1	1	1
2815	0	7	7	21	m	1	1	1	1	2	1	1	1	1
2820	0	6	5	19	m	1	1	1	1	1	1	2	1	1
2821	0	7	5	23	m	1	2	1	1	1	1	1	1	1
2824	0	6	6	36	m	1	2	1	1	1	1	1	1	1
2832	0	7	6	32	m	1	1	1	1	1	2	1	1	1
2834	0	7	6	21	m	1	1	1	1	1	2	1	1	1
2835	0	6	6	28	m	1	1	1	1	1	2	1	1	1
2837	0	4	5	45	m	1	2	1	1	1	1	1	1	1
2838	0	2	5	39	m	1	2	1	1	1	1	1	1	1
2839	0	7	6	26	m	1	1	1	1	1	2	1	1	1
2842	0	7	7	19	m	1	1	1	1	1	2	1	1	1
2843	0	7	7	27	m	1	2	1	1	1	1	1	1	1
2849	0	4	6	29	m	1	2	1	1	1	1	1	1	1
2851	0	6	6	35	m	1	2	1	1	1	1	1	1	1
2854	0	6	4	30	m	2	2	2	1	1	1	1	1	1
2855	0	4	5	32	m	1	1	1	2	1	1	1	1	1
2858	0	7	7	21	m	1	1	1	1	1	2	1	1	1
2860	0	6	5	23	m	2	2	1	1	1	2	1	1	1
2862	0	5	5	24	m	1	2	1	1	1	1	1	1	1
2863	0	5	6	20	m	2	2	1	1	1	2	1	1	1
2864	0	6	6	28	m	2	2	1	1	1	2	1	1	1
2871	0	3	4	28	m	1	2	1	1	1	1	1	1	1
2875	0	7	5	36	m	1	1	1	1	2	1	1	1	1
2878	0	4	3	35	m	2	1	2	1	1	1	1	1	1
2879	0	4	6	24	m	1	1	1	1	1	2	1	1	1
2880	0	6	5	29	m	3	1	1	1	1	2	1	2	2
2887	0	7	6	32	m	2	2	1	1	1	2	1	1	1
2889	0	6	7	21	m	2	1	1	1	2	2	1	1	1
2890	0	7	6	33	m	2	1	2	1	1	1	1	2	1
2897	0	6	6	26	m	1	1	1	1	1	2	1	1	1
2901	0	5	5	31	m	1	1	1	1	1	1	2	1	1
2906	0	7	7	41	m	1	2	1	1	1	1	1	1	1
2911	0	6	3	25	m	1	1	1	1	1	1	1	1	2
2915	0	3	5	25	m	1	1	1	1	1	2	1	1	1
2916	0	7	6	31	m	1	2	1	1	1	1	1	1	1
2924	0	5	3	31	m	1	2	1	1	1	1	1	1	1
2926	0	7	6	32	m	1	1	2	1	1	1	1	1	1
2940	0	5	5	32	m	1	2	1	1	1	1	1	1	1
2941	0	3	5	26	m	1	1	1	1	1	2	1	1	1
2951	0	7	6	35	m	2	2	2	1	1	1	1	1	1
2956	0	6	3	24	m	1	1	1	1	1	2	1	1	1
2960	0	5	5	23	m	1	1	1	1	1	2	1	1	1
2969	0	5	6	23	m	1	2	1	1	1	1	1	1	1
2973	0	7	6	25	m	2	1	2	1	1	2	1	1	1
2976	0	5	4	21	m	1	1	1	1	2	1	1	1	1
2977	0	7	6	31	m	2	2	1	1	1	2	1	1	1
2978	0	6	5	21	m	1	1	1	1	1	2	1	1	1
2982	0	5	4	44	m	1	2	1	1	1	1	1	1	1
2984	0	6	6	35	m	1	1	1	1	1	1	1	1	2
2985	0	5	6	21	m	1	2	1	1	1	1	1	1	1
2987	0	6	4	23	m	1	1	1	1	1	2	1	1	1
2989	0	2	4	27	m	1	1	1	1	1	2	1	1	1
2990	0	6	5	31	m	1	2	1	1	1	1	1	1	1
2994	0	6	5	19	m	1	1	1	1	1	2	1	1	1
2996	0	7	5	20	m	2	1	2	1	2	1	1	1	1
2999	0	2	3	41	m	1	2	1	1	1	1	1	1	1
3031	0	5	5	27	m	1	2	1	1	1	1	1	1	1
3032	0	7	7	35	m	1	2	1	1	1	1	1	1	1
3033	0	7	6	22	m	1	1	1	1	2	1	1	1	1
3039	0	5	5	25	m	2	2	1	1	1	2	1	1	1
3041	0	6	7	27	m	1	2	1	1	1	1	1	1	1
368	0	7	5	28	w		1	2	1	1	1			1
374	0	6	7	31	w		1	2	1	1	1			1
377	0	6	6	33	w		2	1	1	1	1			1
385	0	7	4	28	w		1	1	1	1	1			2
395	0	7	5	27	w		2	1	1	1	1			1
408	0	2	5	33	w		2	1	1	1	1			1
413	0	6	7	28	w		2	1	1	1	1			1
416	0	5	3	33	w		2	1	1	1	1			1
423	0	7	6	39	w		2	1	1	1	1			1
433	0	4	4	37	w		1	2	1	1	1			1
440	0	7	4	29	w		2	2	1	1	1			1
446	0	7	5	26	w		1	1	1	1	1			2
457	0	6	7	30	w		1	1	1	1	1			2
465	0	6	5	28	w		2	1	1	1	1			1
469	0	6	4	20	w		1	1	1	1	1			2
475	0	6	4	22	w		2	1	1	1	1			1
476	0	3	1	16	w		1	1	1	1	1			2
477	0	5	5	32	w		2	1	1	1	1			1
479	0	3	3	38	w		2	1	1	1	1			1
483	0	7	6	41	w		2	1	1	1	1			1
484	0	7	7	30	w		2	1	1	1	1			1
486	0	7	5	15	w		1	1	1	1	1			2
489	0	5	5	25	w		2	1	1	1	2			1
490	0	7	7	35	w		2	1	1	1	1			1
494	0	7	6	46	w		1	1	1	2	1			1
502	0	7	4	27	w		2	1	1	1	1			1
505	0	6	3	25	w		1	1	1	1	1			2
512	0	6	6	32	w		2	1	1	1	1			1
514	0	4	5	38	w		1	1	1	1	1			2
516	0	7	5	25	w		2	1	1	1	2			1
517	0	6	5	24	w		2	1	1	1	1			1
518	0	7	7	30	w		2	2	1	1	1			1
522	0	6	5	25	w		2	1	1	1	1			1
526	0	6	7	14	w		1	1	1	1	1			2
528	0	6	5	23	w		1	1	1	1	2			2
530	0	5	5	30	w		2	1	1	1	1			1
532	0	7	7	25	w		1	1	1	1	2			1
534	0	6	6	24	w		2	1	1	2	2			1
536	0	7	6	34	w		2	1	1	1	1			1
543	0	5	4	32	w		2	1	1	1	1			1
548	0	7	7	20	w		1	1	1	1	2			1
549	0	5	5	29	w		2	1	1	1	1			1
550	0	4	5	20	w		1	1	1	1	2			1
551	0	6	5	14	w		1	1	1	1	1			2
553	0	6	6	41	w		2	1	1	1	1			1
557	0	7	6	40	w		1	2	1	1	1			1
563	0	6	6	47	w		1	2	1	1	1			1
566	0	3	2	46	w		1	2	1	1	1			1
567	0	3	5	23	w		2	1	1	1	2			1
570	0	7	6	31	w		1	1	2	1	1			1
583	0	6	6	41	w		2	1	1	1	1			1
584	0	6	7	47	w		2	1	1	1	1			1
585	0	6	5	24	w		1	1	1	1	2			1
591	0	5	5	16	w		1	1	1	1	1			2
592	0	6	6	60	w		1	1	1	1	1			2
595	0	6	4	20	w		1	1	1	1	1			2
596	0	2	5	20	w		1	1	1	1	2			1
611	0	7	5	30	w		1	1	2	1	1			1
615	0	7	6	52	w		2	1	1	1	1			1
617	0	3	6	25	w		1	1	1	1	2			1
619	0	7	7	51	w		2	1	1	1	1			1
622	0	7	7	42	w		2	2	1	1	1			1
625	0	7	6	25	w		1	1	1	1	2			1
627	0	5	6	14	w		1	1	1	1	1			2
631	0	6	6	29	w		2	1	1	1	1			1
632	0	7	7	28	w		1	1	1	1	2			1
639	0	5	5	45	w		1	1	1	1	1			1
644	0	6	7	46	w		1	2	1	1	1			1
647	0	6	5	45	w		2	1	1	1	1			1
649	0	6	3	19	w		1	1	1	1	2			1
652	0	7	6	30	w		2	1	1	1	1			1
653	0	6	3	34	w		2	1	1	1	1			1
656	0	5	5	18	w		1	1	1	1	1			2
661	0	6	5	21	w		2	1	1	1	2			1
675	0	6	6	30	w		1	1	1	2	1			1
682	0	7	6	26	w		2	1	1	1	1			1
683	0	5	5	37	w		1	1	2	1	1			1
688	0	6	5	15	w		1	1	1	1	1			2
695	0	5	3	38	w		1	1	2	1	1			1
696	0	7	6	21	w		1	1	1	1	2			1
705	0	7	5	32	w		2	1	1	1	1			1
708	0	7	7	18	w		1	1	1	1	1			2
709	0	6	3	18	w		1	1	1	1	2			1
714	0	6	5	31	w		2	1	1	1	1			1
728	0	7	6	22	w		1	1	1	1	2			1
733	0	7	6	16	w		1	1	1	1	1			2
734	0	7	5	29	w		2	1	1	1	1			1
735	0	6	5	19	w		1	1	2	1	1			1
736	0	7	7	19	w		1	1	1	1	2			1
739	0	5	5	37	w		2	1	1	1	2			1
740	0	1	7	32	w		1	1	1	1	1			2
741	0	7	7	18	w		2	1	1	1	1			2
743	0	7	6	21	w		1	1	1	1	2			2
746	0	2	5	25	w		2	1	1	1	1			1
747	0	7	5	22	w		1	1	1	1	2			2
748	0	7	6	34	w		1	1	2	1	1			1
750	0	3	3	50	w		2	1	1	1	1			1
752	0	6	4	19	w		1	1	1	1	1			2
775	0	4	5	20	w		1	1	1	1	2			1
778	0	6	6	58	w		1	1	2	1	1			1
786	0	5	3	21	w		1	1	1	1	1			2
787	0	2	4	21	w		1	1	1	2	1			1
797	0	4	3	16	w		1	1	1	1	1			2
803	0	5	4	19	w		1	1	1	1	1			2
809	0	5	4	26	w		1	1	1	1	2			1
810	0	5	3	31	w		2	1	1	1	2			1
815	0	6	7	19	w		2	1	1	1	2			1
817	0	7	6	22	w		1	1	1	1	2			1
820	0	7	7	42	w		1	1	1	1	2			2
824	0	5	5	37	w		1	1	1	1	1			2
831	0	6	5	24	w		2	1	1	1	1			1
834	0	6	5	55	w		2	1	1	1	1			1
838	0	6	6	23	w		1	1	1	1	1			2
849	0	7	6	50	w		2	1	1	1	1			1
859	0	5	4	22	w		1	1	1	1	2			1
860	0	7	3	22	w		1	1	1	2	1			1
861	0	7	5	21	w		1	1	1	1	2			1
864	0	4	4	34	w		2	1	1	1	1			1
870	0	7	7	32	w		1	1	1	1	1			2
873	0	4	5	25	w		1	1	1	1	2			1
874	0	5	5	27	w		2	1	1	1	1			1
880	0	7	6	18	w		1	1	1	1	2			1
881	0	7	5	24	w		2	1	1	1	1			1
884	0	5	5	47	w		1	2	1	1	1			1
888	0	5	7	49	w		2	1	1	1	1			1
889	0	7	6	25	w		1	1	1	1	2			1
892	0	5	5	66	w		1	1	1	1	1			2
893	0	4	4	41	w		2	1	1	1	1			2
895	0	3	5	31	w		1	1	1	1	2			2
898	0	7	6	43	w		1	2	1	1	1			1
899	0	3	5	40	w		2	1	1	1	1			1
901	0	7	6	28	w		2	1	1	1	1			1
902	0	3	3	28	w		1	1	1	1	1			2
903	0	7	7	22	w		2	1	1	1	1			1
905	0	6	6	26	w		2	1	1	1	2			1
906	0	4	5	46	w		2	1	1	1	1			1
907	0	5	4	40	w		2	1	1	1	1			1
915	0	4	6	33	w		1	1	1	1	1			2
918	0	7	6	51	w		1	1	1	1	1			2
921	0	7	6	36	w		2	1	1	1	1			2
924	0	7	5	25	w		2	1	1	1	1			1
926	0	7	6	38	w		1	1	1	1	1			2
928	0	7	6	21	w		1	1	1	1	2			1
932	0	7	7	46	w		2	1	1	1	1			1
939	0	7	7	33	w		1	1	2	1	1			1
940	0	7	7	48	w		2	2	1	1	1			1
942	0	4	4	44	w		2	1	1	1	1			1
943	0	7	6	22	w		1	1	1	1	1			2
944	0	7	6	29	w		2	2	1	1	2			1
945	0	4	4	51	w		2	1	1	1	1			1
946	0	7	7	53	w		1	2	1	1	1			1
947	0	3	6	29	w		2	1	1	1	1			1
950	0	7	6	28	w		2	1	1	1	1			1
951	0	7	7	24	w		1	1	1	1	2			1
954	0	5	5	21	w		1	1	1	1	2			1
957	0	7	5	53	w		1	1	1	1	1			2
958	0	7	6	29	w		2	1	1	1	1			1
959	0	5	5	44	w		2	1	1	1	1			1
960	0	6	6	51	w		1	2	1	1	1			1
962	0	5	6	24	w		1	1	1	1	2			1
966	0	7	3	26	w		2	1	1	1	1			1
967	0	7	7	53	w		2	1	1	1	1			1
968	0	7	7	49	w		1	2	1	1	1			1
970	0	7	6	36	w		1	1	1	1	1			2
972	0	1	2	17	w		1	1	1	1	1			2
974	0	4	3	55	w		1	2	1	1	1			1
976	0	6	5	33	w		2	1	1	1	2			1
977	0	2	2	22	w		1	1	1	1	2			2
978	0	6	6	29	w		2	1	1	1	1			1
980	0	4	5	48	w		2	1	1	1	2			1
983	0	7	7	26	w		2	1	1	1	1			1
984	0	3	5	32	w		2	1	1	2	1			1
986	0	4	5	33	w		2	1	1	1	1			1
988	0	4	4	34	w		1	1	1	1	1			2
990	0	7	6	19	w		1	1	1	1	2			1
991	0	4	4	50	w		2	1	1	1	1			1
993	0	7	6	21	w		1	1	1	1	2			1
998	0	3	6	28	w		1	1	1	1	2			1
999	0	6	2	22	w		2	1	1	1	2			1
1004	0	7	6	26	w		2	1	1	1	1			1
1005	0	6	4	26	w		1	1	1	1	1			2
1013	0	6	5	28	w		2	1	1	1	1			1
1014	0	7	5	36	w		2	1	1	1	1			1
1017	0	7	6	33	w		2	1	1	1	1			1
1019	0	5	6	20	w		1	1	1	1	2			1
1020	0	7	7	28	w		2	1	1	1	1			1
1024	0	5	6	25	w		1	1	1	1	2			1
1027	0	3	3	20	w		1	1	1	1	2			1
1029	0	5	3	40	w		1	1	2	1	1			1
1034	0	7	5	24	w		1	1	1	2	1			1
1035	0	7	5	24	w		1	1	1	1	1			2
1041	0	6	5	17	w		1	1	1	1	2			2
1044	0	7	5	32	w		2	1	1	1	2			1
1053	0	7	6	31	w		1	1	1	1	2			1
1054	0	6	5	20	w		1	1	1	1	2			1
1055	0	7	6	57	w		2	2	1	1	1			1
1056	0	7	6	50	w		2	1	1	1	1			1
1062	0	5	5		w		1	2	1	1	1			1
1066	0	5	6	30	w		2	1	1	1	1			1
1078	0	6	6	38	w		1	1	1	1	1			2
1081	0	6	6	28	w		2	1	1	1	1			1
1091	0	7	7	32	w		1	1	1	1	2			1
1096	0	4	4	47	w		2	1	1	1	1			1
1103	0	7	5	27	w		2	1	1	1	1			1
1111	0	4	5	53	w		1	1	1	1	1			2
1113	0	7	3	18	w		1	1	1	1	1			2
1115	0	6	7	55	w		1	1	1	1	1			2
1116	0	4	4	32	w		1	1	1	1	1			2
1124	0	5	5	31	w		2	1	1	1	1			1
1125	0	6	4	29	w		2	1	1	1	1			1
1130	0	6	5	31	w		2	1	1	1	1			1
1131	0	5	4	32	w		2	1	1	1	1			1
1148	0	3	4	24	w		2	1	1	1	1			1
1154	0	7	6	29	w		2	1	1	1	2			1
1156	0	5	2	27	w		1	1	1	1	1			2
1157	0	7	6	28	w		2	1	1	1	1			1
1158	0	5	4	17	w		1	1	1	1	1			2
1159	0	7	7	34	w		2	1	1	1	1			1
1164	0	7	5	28	w		2	1	1	1	1			1
1165	0	7	6	31	w		2	1	1	1	1			1
1166	0	6	6	23	w		2	1	1	2	1			1
1172	0	7	7	34	w		2	2	1	1	1			1
1175	0	7	7	26	w		2	1	1	1	1			1
1192	0	6	7	19	w		1	1	1	1	2			2
1196	0	7	7	28	w		2	1	1	1	1			1
1201	0	5	4	26	w		2	1	1	1	2			1
1203	0	7	7	27	w		2	1	1	1	1			1
1204	0	5	5	28	w		1	1	1	2	1			1
1205	0	7	6	30	w		2	1	1	1	1			1
1216	0	6	5	58	w		2	1	1	1	1			2
1218	0	5	5	47	w		2	2	1	1	1			1
1219	0	7	7	41	w		1	2	1	1	1			1
1225	0	5	7	63	w		2	1	1	1	1			1
1231	0	6	7	28	w		1	1	1	1	2			1
1237	0	7	7	35	w		2	1	1	1	1			1
1256	0	7	7	27	w		2	1	1	1	1			1
1262	0	5	5	28	w		2	1	1	1	1			1
1282	0	6	6	61	w		1	1	1	1	1			2
1301	0	6	6	47	w		1	2	1	1	1			1
1304	0	5	4	19	w		1	1	1	1	2			1
1305	0	5	7	19	w		1	1	1	1	2			1
1314	0	7	6	37	w		2	1	1	1	1			1
1317	0	5	5	33	w		2	1	1	1	1			1
1329	0	7	7	53	w		2	1	1	1	1			1
1333	0	5	5	35	w		2	1	1	1	1			1
1341	0	7	6	27	w		2	1	1	1	1			1
1346	0	7	7	33	w		2	1	1	1	1			1
1347	0	7	6	50	w		1	1	1	2	2			1
1348	0	5	5	24	w		2	1	1	1	1			1
1349	0	3	6	37	w		2	1	1	1	1			1
1350	0	7	6	38	w		1	1	2	1	1			1
1352	0	7	7	32	w		2	1	1	1	1			1
1366	0	7	6	57	w		2	1	1	1	2			1
1372	0	7	7	37	w		2	1	1	1	1			1
1381	0	4	5	28	w		2	1	1	1	1			1
1382	0	7	5	35	w		2	1	1	1	1			1
1385	0	5	5	37	w		2	1	1	1	1			1
1390	0	6	5	49	w		2	1	1	1	1			1
1396	0	7	6	52	w		1	2	1	1	1			1
1398	0	6	5	46	w		2	1	1	1	1			1
1401	0	5	4	32	w		1	1	1	1	2			1
1409	0	7	5	24	w		1	1	1	1	2			1
1411	0	6	6	31	w		1	1	2	1	1			1
1414	0	6	5	45	w		1	1	2	1	1			1
1415	0	6	6	37	w		2	1	1	1	1			1
1422	0	6	6	47	w		1	2	1	1	1			1
1423	0	7	7	53	w		2	1	1	1	1			1
1424	0	5	5	36	w		1	1	2	1	1			1
1432	0	7	6	32	w		2	1	1	1	1			1
1443	0	6	5	38	w		2	1	1	1	1			1
1445	0	5	5	33	w		2	1	1	1	1			1
1450	0	7	6	25	w		1	1	1	1	1			2
1453	0	7	6	26	w		1	1	1	1	2			1
1455	0	7	6	23	w		1	1	1	1	2			2
1457	0	4	5	40	w		1	1	1	1	2			2
1461	0	6	5	35	w		2	1	1	1	1			2
1480	0	7	5	19	w		1	1	1	1	2			1
1482	0	7	6	38	w		2	1	1	1	1			1
1495	0	7	7	35	w		2	1	1	1	1			1
1497	0	7	6	64	w		1	1	1	1	1			2
1501	0	5	6	48	w		2	1	1	1	1			1
1503	0	5	6	46	w		2	1	1	1	1			1
1511	0	6	6	24	w		2	1	1	1	1			1
1523	0	6	5	30	w		2	1	1	1	1			1
1528	0	7	6	30	w		1	1	2	1	1			1
1540	0	3	5	20	w		2	1	1	1	2			1
1547	0	7	6	25	w		1	1	1	1	2			1
1549	0	3	7	19	w		1	1	1	1	2			1
1550	0	5	6	20	w		1	1	1	1	2			1
1551	0	5	5	19	w		1	1	1	1	2			1
1552	0	7	5	19	w		1	1	1	1	2			1
1553	0	5	4	20	w		1	1	1	1	2			1
1555	0	6	4	18	w		1	1	1	1	2			1
1559	0	5	5	20	w		1	1	1	1	2			1
1563	0	7	6	20	w		1	1	1	1	2			1
1565	0	3	5	21	w		1	1	1	1	2			1
1566	0	6	5	19	w		1	1	1	1	2			1
1568	0	6	6	20	w		1	1	1	1	2			1
1570	0	6	5	18	w		1	1	1	1	2			1
1572	0	7	6	21	w		2	1	1	1	2			1
1573	0	5	4	20	w		1	1	1	1	2			1
1576	0	6	4	19	w		2	1	1	1	2			1
1579	0	6	7	29	w		1	1	1	1	2			1
1580	0	5	3	20	w		1	1	1	1	2			1
1583	0	7	7	40	w		2	1	1	1	2			1
1588	0	3	6	20	w		1	1	1	1	2			1
1590	0	5	6	19	w		1	1	1	1	2			1
1594	0	5	5	26	w		1	1	1	1	2			1
1595	0	6	5	21	w		1	1	1	1	2			1
1596	0	7	7	19	w		1	1	1	1	2			1
1597	0	6	6	29	w		2	1	1	1	1			1
1599	0	5	5	19	w		1	1	1	1	2			1
1600	0	5	6	19	w		1	1	1	1	2			1
1603	0	5	3	18	w		1	1	1	1	2			1
1605	0	7	7	19	w		1	1	1	1	2			1
1606	0	3	3	18	w		1	1	1	1	2			1
1608	0	7	6	19	w		1	1	1	1	2			1
1610	0	5	5	18	w		1	1	1	1	2			1
1618	0	7	6	18	w		1	1	1	1	2			1
1619	0	3	5	20	w		1	1	1	1	2			1
1620	0	7	5	26	w		2	1	1	1	2			1
1623	0	5	6	19	w		1	1	1	1	2			1
1624	0	3	3	19	w		1	1	1	1	2			1
1626	0	5	4	20	w		1	1	1	1	2			1
1629	0	5	4	23	w		1	1	1	1	2			1
1630	0	7	6	19	w		1	1	1	1	2			1
1631	0	7	5	20	w		1	1	1	1	2			1
1632	0	6	5	28	w		1	1	1	1	2			1
1633	0	5	5	20	w		1	1	1	1	2			1
1634	0	7	3	20	w		1	1	1	1	2			1
1636	0	6	4	18	w		1	1	1	1	2			1
1640	0	7	6	19	w		1	1	1	1	2			1
1642	0	7	5	19	w		1	1	1	1	2			1
1644	0	7	6	19	w		1	1	1	1	2			1
1649	0	6	5	25	w		1	1	1	1	2			1
1653	0	6	5	30	w		2	1	1	1	2			1
1657	0	6	5	20	w		1	1	1	1	2			2
1668	0	3	5	46	w		2	1	1	1	1			1
1671	0	6	2	21	w		1	1	1	1	2			1
1679	0	7	7	42	w		1	1	2	1	1			2
1684	0	6	4	27	w		1	1	1	1	2			1
1686	0	7	6	21	w		1	1	1	1	2			1
1689	0	7	5	33	w		1	2	1	1	2			1
2004	0	7	5	20	w	1	1	1	1	1	2	1	1	1
2008	0	5	5	21	w	2	1	1	1	2	2	1	1	1
2009	0	5	3	20	w	1	1	1	1	1	2	1	1	1
2010	0	5	5	44	w	1	2	1	1	1	1	1	1	1
2011	0	7	7	22	w	3	1	1	2	2	2	1	1	1
2017	0	7	5	18	w	2	2	1	1	1	1	1	1	2
2024	0	5	5	21	w	1	1	1	1	2	1	1	1	1
2027	0	4	6	22	w	1	1	1	1	2	1	1	1	1
2029	0	5	6	34	w	2	2	1	1	1	1	1	2	1
2030	0	5	6	28	w	1	1	1	1	1	2	1	1	1
2032	0	7	6	21	w	2	2	1	1	1	2	1	1	1
2035	0	5	6	19	w	1	1	1	1	1	2	1	1	1
2047	0	5	4	21	w	1	1	1	1	2	1	1	1	1
2051	0	6	5	19	w	1	1	1	1	2	1	1	1	1
2059	0	7	6	21	w	1	1	1	1	1	2	1	1	1
2060	0	6	5	21	w	2	2	1	1	1	2	1	1	1
2065	0	7	6	23	w	1	1	1	1	1	2	1	1	1
2066	0	7	5	25	w	1	1	1	1	1	2	1	1	1
2077	0	7	6	19	w	1	1	1	1	1	1	1	1	2
2088	0	6	5	21	w	1	1	1	1	1	2	1	1	1
2113	0	6	6	20	w	1	1	1	1	1	2	1	1	1
2116	0	6	6	58	w	1	2	1	1	1	1	1	1	1
2120	0	7	5	24	w	1	1	1	1	1	2	1	1	1
2129	0	7	5	54	w	2	2	1	1	1	1	1	2	1
2134	0	7	6	22	w	1	1	1	1	1	2	1	1	1
2135	0	7	7	52	w	1	2	1	1	1	1	1	1	1
2143	0	6	5	20	w	1	1	1	1	1	2	1	1	1
2154	0	5	3	24	w	1	2	1	1	1	1	1	1	1
2163	0	7	6	20	w	1	1	1	1	1	2	1	1	1
2168	0	7	6	20	w	1	1	1	1	1	2	1	1	1
2194	0	6	6	16	w	1	1	1	1	1	1	1	1	2
2197	0	7	7	15	w	1	1	1	1	1	1	1	1	2
2198	0	7	6	21	w	1	1	1	1	1	2	1	1	1
2203	0	6	5	21	w	1	1	1	1	1	2	1	1	1
2206	0	7	6	24	w	1	1	1	1	1	2	1	1	1
2212	0	7	5	21	w	1	1	1	1	1	2	1	1	1
2245	0	7	6	22	w	3	2	1	1	1	1	1	2	2
2249	0	6	7	23	w	1	1	1	1	1	1	1	1	2
2264	0	6	7	60	w	1	1	1	1	1	1	1	1	1
2268	0	7	4	19	w	2	2	1	1	1	2	1	1	1
2282	0	7	5	21	w	1	1	1	1	2	1	1	1	1
2284	0	5	4	23	w	1	1	1	1	1	2	1	1	1
2287	0	6	6	25	w	1	1	1	1	1	2	1	1	1
2312	0	3	1	35	w	3	1	1	1	1	1	2	2	2
2332	0	4	5	59	w	2	2	2	1	1	1	1	1	1
2334	0	6	5	25	w	2	1	1	1	1	2	1	2	1
2336	0	7	6	23	w	1	1	1	1	1	2	1	1	1
2337	0	6	4	22	w	1	1	1	1	2	1	1	1	1
2344	0	3	5	20	w	1	1	1	1	1	2	1	1	1
2350	0	7	5	26	w	2	2	1	1	1	2	1	1	1
2351	0	6	5	18	w	1	1	1	1	1	2	1	1	1
2355	0	4	4	19	w	1	1	1	1	1	2	1	1	1
2360	0	5	5	19	w	2	1	1	1	1	2	1	1	2
2366	0	6	4	36	w	1	2	1	1	1	1	1	1	1
2372	0	7	6	20	w	1	1	1	1	1	2	1	1	1
2373	0	6	5	56	w	2	2	1	1	1	2	1	1	1
2385	0	7	5	21	w	1	1	1	1	2	1	1	1	1
2388	0	7	5	21	w	2	2	1	1	1	2	1	1	1
2403	0	7	6	23	w	1	1	1	1	1	2	1	1	1
2410	0	4	4	49	w	3	2	2	1	1	1	1	2	1
2415	0	4	5	24	w	2	2	1	1	1	1	1	2	1
2416	0	6	3	22	w	1	1	1	1	1	2	1	1	1
2431	0	6	5	28	w	1	1	1	1	1	1	2	1	1
2432	0	7	7	21	w	2	1	1	1	1	2	1	2	1
2437	0	6	7	25	w	1	1	1	1	1	2	1	1	1
2445	0	7	7	27	w	2	2	2	1	1	1	1	1	1
2449	0	7	5	24	w	3	2	2	1	1	2	1	1	1
2456	0	7	6	20	w	1	2	1	1	1	1	1	1	1
2459	0	6	4	20	w	1	1	1	1	1	2	1	1	1
2461	0	5	4	18	w	1	1	1	1	1	2	1	1	1
2470	0	6	6	19	w	2	1	1	1	1	2	1	1	2
2472	0	4	4	22	w	1	1	1	1	1	2	1	1	1
2479	0	7	7	21	w	1	1	1	1	1	2	1	1	1
2480	0	6	4	19	w	1	1	1	1	1	2	1	1	1
2482	0	5	3	19	w	1	1	1	1	1	2	1	1	1
2489	0	5	6	21	w	1	1	1	1	1	2	1	1	1
2496	0	7	5	59	w	2	1	2	1	1	1	1	2	1
2524	0	7	5	20	w	1	1	1	1	1	2	1	1	1
2527	0	7	7	31	w	1	2	1	1	1	1	1	1	1
2544	0	6	5	22	w	1	1	1	1	1	2	1	1	1
2553	0	4	6	24	w	3	1	1	1	1	2	2	2	1
2556	0	6	6	23	w	1	1	1	1	1	2	1	1	1
2571	0	5	3	19	w	1	1	1	1	1	2	1	1	1
2584	0	4	4	20	w	1	1	1	1	1	2	1	1	1
2588	0	7	6	20	w	1	1	1	1	1	2	1	1	1
2602	0	6	6	35	w	1	2	1	1	1	1	1	1	1
2604	0	7	7	21	w	2	2	1	1	1	2	1	1	1
2605	0	7	6	21	w	2	1	1	1	1	2	1	1	2
2607	0	2	3	31	w	1	2	1	1	1	1	1	1	1
2613	0	3	5	23	w	1	1	1	1	1	2	1	1	1
2622	0	7	5	23	w	2	1	1	1	1	2	1	1	2
2628	0	2	5	28	w	2	1	2	1	1	2	1	1	1
2630	0	7	4	29	w	2	2	1	1	1	2	1	1	1
2640	0	7	6	20	w	1	1	1	1	1	2	1	1	1
2688	0	2	5	19	w	1	1	1	1	1	1	2	1	1
2690	0	7	7	23	w	1	1	1	1	1	2	1	1	1
2691	0	5	5	22	w	1	1	1	1	1	2	1	1	1
2700	0	6	5	19	w	1	1	1	1	1	2	1	1	1
2727	0	7	7	19	w	1	1	1	1	1	2	1	1	1
2758	0	6	3	22	w	1	1	1	1	1	2	1	1	1
2759	0	6	5	23	w	1	1	1	1	1	2	1	1	1
2771	0	6	6	25	w	2	2	1	1	1	2	1	1	1
2773	0	7	6	22	w	1	1	1	1	1	2	1	1	1
2775	0	5	4	20	w	1	1	1	1	1	2	1	1	1
2776	0	2	3	28	w	1	2	1	1	1	1	1	1	1
2777	0	2	3	20	w	1	1	1	1	1	2	1	1	1
2779	0	7	7	26	w	1	2	1	1	1	1	1	1	1
2781	0	5	5	60	w	1	2	1	1	1	1	1	1	1
2788	0	5	5	27	w	1	2	1	1	1	1	1	1	1
2790	0	6	6	26	w	1	1	1	1	1	2	1	1	1
2795	0	7	6	23	w	1	1	1	1	1	2	1	1	1
2801	0	6	5	22	w	1	1	1	1	1	2	1	1	1
2808	0	5	3	24	w	1	2	1	1	1	1	1	1	1
2810	0	7	5	44	w	1	2	1	1	1	1	1	1	1
2814	0	6	5	27	w	2	1	1	1	1	2	1	1	2
2816	0	7	6	31	w	2	1	1	1	1	2	1	2	1
2817	0	4	5	29	w	1	2	1	1	1	1	1	1	1
2819	0	5	5	57	w	2	2	1	1	1	1	1	1	1
2826	0	5	6	22	w	1	1	1	1	1	2	1	1	1
2831	0	6	7	25	w	1	1	1	1	1	2	1	1	1
2833	0	7	5	26	w	1	2	1	1	1	1	1	1	1
2836	0	7	7	25	w	1	1	1	1	1	2	1	1	1
2840	0	7	6	23	w	1	1	1	1	1	2	1	1	1
2841	0	4	4	32	w	1	2	1	1	1	1	1	1	1
2844	0	7	5	23	w	1	1	1	1	1	2	1	1	1
2845	0	5	5	20	w	1	1	1	1	1	2	1	1	1
2846	0	4	5	57	w	1	1	1	1	1	1	1	2	1
2847	0	5	6	22	w	1	1	1	1	1	2	1	1	1
2848	0	3	4	27	w	1	1	1	2	1	1	1	1	1
2853	0	3	5	24	w	1	1	1	1	1	2	1	1	1
2859	0	5	6	22	w	1	1	1	1	1	2	1	1	1
2861	0	7	7	36	w	1	2	1	1	1	1	1	1	1
2867	0	3	5	18	w	1	1	1	1	1	2	1	1	1
2868	0	7	6	31	w	1	2	1	1	1	1	1	1	1
2874	0	7	7	55	w	1	2	1	1	1	1	1	1	1
2876	0	7	6	24	w	1	1	1	2	1	1	1	1	1
2882	0	7	7	37	w	1	2	1	1	1	1	1	1	1
2885	0	7	5	27	w	2	1	2	1	1	2	1	1	1
2886	0	4	4	35	w	1	2	1	1	1	1	1	1	1
2892	0	6	5	30	w	1	2	1	1	1	1	1	1	1
2895	0	6	7	55	w	2	1	2	1	1	1	1	2	1
2899	0	7	5	18	w	1	1	1	1	1	1	1	1	2
2900	0	7	7	30	w	1	2	1	1	1	1	1	1	1
2903	0	7	7	30	w	1	2	1	1	1	1	1	1	1
2905	0	5	6	27	w	1	2	1	1	1	1	1	1	1
2908	0	5	5	39	w	1	2	1	1	1	1	1	1	1
2909	0	3	3	25	w	1	1	2	1	1	1	1	1	1
2910	0	5	2	26	w	1	1	1	1	1	2	1	1	1
2917	0	5	5	50	w	1	2	1	1	1	1	1	1	1
2918	0	4	5	35	w	1	1	2	1	1	1	1	1	1
2925	0	7	6	39	w	1	1	1	1	1	1	1	2	1
2928	0	7	7	36	w	2	1	1	1	1	2	1	2	1
2929	0	5	6	22	w	2	2	1	1	1	2	1	1	1
2933	0	5	3	20	w	1	1	1	1	1	2	1	1	1
2934	0	5	7	21	w	1	1	1	1	2	1	1	1	1
2944	0	7	7	30	w	1	1	1	1	1	2	1	1	1
2946	0	5	2	18	w	1	1	1	1	1	2	1	1	1
2949	0	7	6	23	w	1	2	1	1	1	1	1	1	1
2950	0	3	5	22	w	1	1	1	1	1	2	1	1	1
2953	0	7	6	22	w	1	1	1	1	1	2	1	1	1
2955	0	3	3	41	w	1	2	1	1	1	1	1	1	1
2959	0	7	5	60	w	1	1	1	1	1	1	1	1	1
2966	0	5	3	30	w	1	2	1	1	1	1	1	1	1
2979	0	7	4	23	w	1	1	1	1	1	2	1	1	1
2980	0	3	5	25	w	1	2	1	1	1	1	1	1	1
2991	0	5	5	27	w	1	2	1	1	1	1	1	1	1
2992	0	5	5	19	w	1	1	1	1	1	2	1	1	1
2995	0	6	6	43	w	1	2	1	1	1	1	1	1	1
2998	0	5	5	33	w	1	2	1	1	1	1	1	1	1
3004	0	6	3	21	w	1	1	1	1	1	2	1	1	1
3005	0	6	6	50	w	2	1	2	1	1	1	1	2	1
3006	0	5	5	21	w	1	1	1	1	1	1	1	1	2
3007	0	4	5	21	w	1	1	1	1	1	2	1	1	1
3022	0	6	5	19	w	1	1	1	1	1	2	1	1	1
3029	0	4	5	30	w	1	1	1	2	1	1	1	1	1
3040	0	7	7	50	w	1	1	1	1	1	1	1	2	1
3043	0	7	6	36	w	1	2	1	1	1	1	1	1	1
10654	1	2	5	25	Divers	1	1	1	1	1	2	1	1	1
10131	1	5	6	28	m	2	2	1	1	1	1	2	1	1
10134	1	5	5	22	m	2	1	1	1	1	2	2	1	1
10136	1	7	7	22	m	1	1	1	1	1	2	1	1	1
10137	1	6	6	21	m	1	1	1	1	1	2	1	1	1
10141	1	7	6	35	m	1	1	1	1	1	1	2	1	1
10142	1	5	5	36	m	1	1	1	1	2	1	1	1	1
10143	1	5	5	21	m	1	1	1	1	1	2	1	1	1
10145	1	5	4	19	m	1	1	1	1	2	1	1	1	1
10147	1	5	5	37	m	1	2	1	1	1	1	1	1	1
10148	1	5	7	23	m	1	1	1	1	1	2	1	1	1
10149	1	5	7	50	m	1	2	1	1	1	1	1	1	1
10152	1	4	4	20	m	1	1	1	1	1	2	1	1	1
10153	1	4	4	34	m	1	1	2	1	1	1	1	1	1
10157	1	7	6	25	m	1	1	1	1	1	2	1	1	1
10158	1	5	3	367	m	1	2	1	1	1	1	1	1	1
10159	1	6	6	22	m	1	1	1	1	1	2	1	1	1
10160	1	6	7	24	m	1	1	1	1	1	2	1	1	1
10162	1	2	4	24	m	1	1	1	1	1	2	1	1	1
10163	1	7	6	29	m	1	2	1	1	1	1	1	1	1
10168	1	3	6	31	m	1	2	1	1	1	1	1	1	1
10169	1	6	5	28	m	1	1	1	1	1	2	1	1	1
10170	1	6	6	29	m	1	2	1	1	1	1	1	1	1
10171	1	3	2	23	m	2	2	1	1	1	2	1	1	1
10172	1	7	6	65	m	1	1	1	1	1	1	1	1	2
10173	1	5	7	18	m	1	1	1	1	1	1	1	1	2
10176	1	7	6	37	m	1	2	1	1	1	1	1	1	1
10177	1	6	5	18	m	1	1	1	1	1	1	1	1	2
10178	1	7	7	18	m	1	1	1	1	1	1	2	1	1
10179	1	7	4	32	m	1	2	1	1	1	1	1	1	1
10180	1	4	3	25	m	1	1	1	1	1	2	1	1	1
10181	1	6	5	32	m	1	2	1	1	1	1	1	1	1
10183	1	6	5	33	m	1	1	2	1	1	1	1	1	1
10186	1	6	6	27	m	1	1	1	1	1	2	1	1	1
10193	1	7	2	20	m	1	1	1	1	2	1	1	1	1
10195	1	7	6	31	m	1	1	1	1	1	1	2	1	1
10197	1	2	6	23	m	1	1	1	1	1	2	1	1	1
10199	1	7	5	32	m	1	1	1	1	1	1	2	1	1
10201	1	6	7	20	m	1	1	1	1	1	2	1	1	1
10202	1	2	1	20	m	1	1	1	1	1	1	2	1	1
10203	1	6	6	25	m	1	1	2	1	1	1	1	1	1
10208	1	7	7	33	m	1	2	1	1	1	1	1	1	1
10209	1	4	5	32	m	1	2	1	1	1	1	1	1	1
10210	1	4	5	30	m	1	2	1	1	1	1	1	1	1
10213	1	6	6	25	m	1	2	1	1	1	1	1	1	1
10215	1	6	5	18	m	1	2	1	1	1	1	1	1	1
10216	1	7	7	27	m	1	1	1	1	1	1	2	1	1
10217	1	7	7	28	m	1	2	1	1	1	1	1	1	1
10219	1	6	3	29	m	1	2	1	1	1	1	1	1	1
10220	1	5	5	27	m	2	2	1	1	1	2	1	1	1
10221	1	2	2	32	m	1	1	1	1	1	1	2	1	1
10223	1	6	5	23	m	1	1	1	1	1	2	1	1	1
10226	1	6	4	21	m	1	1	1	1	1	2	1	1	1
10231	1	2	6	26	m	1	2	1	1	1	1	1	1	1
10232	1	5	6	30	m	1	1	1	1	1	2	1	1	1
10233	1	5	4	19	m	1	1	1	1	1	2	1	1	1
10234	1	3	5	33	m	1	1	2	1	1	1	1	1	1
10235	1	5	6	34	m	1	1	1	1	1	1	2	1	1
10236	1	7	5	39	m	1	2	1	1	1	1	1	1	1
10238	1	5	6	19	m	2	1	1	1	1	1	2	1	2
10240	1	5	6	24	m	1	1	1	1	1	2	1	1	1
10241	1	6	5	26	m	2	1	1	1	1	2	2	1	1
10242	1	5	6	25	m	2	1	1	1	1	2	2	1	1
10243	1	5	4	36	m	1	1	1	1	1	1	2	1	1
10244	1	3	5	33	m	1	1	2	1	1	1	1	1	1
10245	1	3	1	30	m	1	2	1	1	1	1	1	1	1
10247	1	6	5	20	m	2	1	1	1	1	2	2	1	1
10249	1	7	6	32	m	1	2	1	1	1	1	1	1	1
10250	1	3	5	34	m	1	2	1	1	1	1	1	1	1
10251	1	2	5	40	m	2	1	2	1	1	2	1	1	1
10253	1	6	6	24	m	1	2	1	1	1	1	1	1	1
10254	1	7	4	29	m	2	2	1	1	1	2	1	1	1
10255	1	2	5	29	m	1	2	1	1	1	1	1	1	1
10256	1	6	4	19	m	1	1	1	1	1	1	1	1	2
10257	1	3	5	19	m	1	1	1	1	1	2	1	1	1
10258	1	3	6	32	m	1	2	1	1	1	1	1	1	1
10259	1	6	5	31	m	1	1	1	1	1	1	2	1	1
10268	1	3	5	30	m	1	1	1	1	1	2	1	1	1
10269	1	5	6	25	m	1	2	1	1	1	1	1	1	1
10270	1	7	6	31	m	1	2	1	1	1	1	1	1	1
10271	1	7	3	26	m	2	2	1	1	1	2	1	1	1
10272	1	5	3	26	m	1	2	1	1	1	1	1	1	1
10274	1	5	4	22	m	1	1	1	1	1	2	1	1	1
10275	1	4	5	28	m	2	2	1	1	1	2	1	1	1
10278	1	5	4	28	m	1	2	1	1	1	1	1	1	1
10279	1	3	6	18	m	1	1	1	1	1	2	1	1	1
10280	1	5	5	23	m	1	1	1	1	1	2	1	1	1
10281	1	4	6	27	m	1	1	1	1	1	2	1	1	1
10283	1	1	5	18	m	1	1	1	1	1	1	1	1	2
10284	1	5	6	22	m	1	1	1	1	1	2	1	1	1
10286	1	7	7	35	m	1	2	1	1	1	1	1	1	1
10287	1	6	4	36	m	1	2	1	1	1	1	1	1	1
10288	1	4	6	33	m	1	2	1	1	1	1	1	1	1
10291	1	7	5	20	m	1	1	1	1	2	1	1	1	1
10292	1	6	5	56	m	1	2	1	1	1	1	1	1	1
10296	1	7	6	31	m	1	2	1	1	1	1	1	1	1
10299	1	5	7	24	m	1	1	1	1	2	1	1	1	1
10301	1	7	5	19	m	1	1	1	1	1	2	1	1	1
10303	1	3	5	29	m	1	2	1	1	1	1	1	1	1
10304	1	2	5	27	m	2	1	1	1	1	2	2	1	1
10305	1	6	2	22	m	1	1	1	1	1	2	1	1	1
10306	1	5	6	36	m	1	2	1	1	1	1	1	1	1
10308	1	6	7	27	m	1	1	1	1	1	2	1	1	1
10309	1	5	5	26	m	1	1	1	1	1	2	1	1	1
10311	1	5	5	28	m	1	2	1	1	1	1	1	1	1
10312	1	3	5	32	m	1	1	1	2	1	1	1	1	1
10313	1	3	3	21	m	1	1	1	1	1	1	1	1	2
10316	1	5	6	24	m	1	1	1	1	1	2	1	1	1
10317	1	6	7	25	m	1	1	1	1	1	2	1	1	1
10320	1	7	6	43	m	1	2	1	1	1	1	1	1	1
10323	1	7	5	23	m	1	1	1	1	1	2	1	1	1
10324	1	6	7	24	m	1	1	1	1	1	2	1	1	1
10325	1	6	3	23	m	1	1	1	1	1	2	1	1	1
10326	1	3	5	43	m	1	2	1	1	1	1	1	1	1
10330	1	2	5	20	m	1	1	1	1	1	2	1	1	1
10331	1	7	5	27	m	1	1	1	1	1	2	1	1	1
10333	1	5	5	33	m	1	2	1	1	1	1	1	1	1
10335	1	2	7	36	m	1	2	1	1	1	1	1	1	1
10336	1	4	6	34	m	1	2	1	1	1	1	1	1	1
10337	1	6	7	26	m	1	1	1	1	1	2	1	1	1
10339	1	7	7	29	m	1	1	1	1	1	2	1	1	1
10341	1	6	4	24	m	1	1	1	1	1	1	2	1	1
10342	1	3	6	40	m	1	2	1	1	1	1	1	1	1
10343	1	6	4	22	m	1	1	1	1	1	2	1	1	1
10347	1	5	4	30	m	1	2	1	1	1	1	1	1	1
10349	1	5	6	29	m	2	1	1	1	1	1	2	1	2
10350	1	7	6	28	m	1	2	1	1	1	1	1	1	1
10352	1	4	4	43	m	1	1	2	1	1	1	1	1	1
10353	1	5	5	34	m	1	2	1	1	1	1	1	1	1
10354	1	6	5	24	m	2	2	1	1	1	2	1	1	1
10356	1	5	5	56	m	1	2	1	1	1	1	1	1	1
10357	1	7	7	23	m	1	2	1	1	1	1	1	1	1
10359	1	6	3	20	m	1	1	1	1	1	1	2	1	1
10360	1	7	5	40	m	1	2	1	1	1	1	1	1	1
10363	1	6	5	24	m	2	2	1	1	1	2	1	1	1
10364	1	6	7	33	m	1	2	1	1	1	1	1	1	1
10365	1	7	6	24	m	1	1	1	1	1	2	1	1	1
10370	1	7	5	23	m	1	1	1	1	1	1	2	1	1
10371	1	3	6	33	m	1	2	1	1	1	1	1	1	1
10375	1	6	6	36	m	1	2	1	1	1	1	1	1	1
10378	1	6	4	32	m	1	2	1	1	1	1	1	1	1
10379	1	6	7	25	m	1	1	1	1	1	2	1	1	1
10381	1	3	6	26	m	1	2	1	1	1	1	1	1	1
10382	1	6	6	31	m	1	2	1	1	1	1	1	1	1
10386	1	6	3	18	m	1	1	1	1	1	1	2	1	1
10388	1	6	6	25	m	2	2	1	1	1	2	1	1	1
10389	1	5	7	24	m	2	2	1	1	1	2	1	1	1
10392	1	4	5	28	m	1	1	1	1	1	2	1	1	1
10393	1	6	4	24	m	2	2	1	1	1	2	1	1	1
10395	1	5	5	24	m	1	1	1	1	2	1	1	1	1
10400	1	6	6	18	m	1	1	1	1	1	2	1	1	1
10402	1	5	7	24	m	1	1	1	1	1	2	1	1	1
10404	1	2	5	20	m	1	1	1	1	1	2	1	1	1
10405	1	5	6	42	m	1	2	1	1	1	1	1	1	1
10407	1	6	4	20	m	1	1	1	1	2	1	1	1	1
10408	1	6	7	40	m	1	2	1	1	1	1	1	1	1
10409	1	4	6	42	m	1	2	1	1	1	1	1	1	1
10412	1	6	4	19	m	1	1	1	1	1	2	1	1	1
10418	1	5	7	32	m	1	2	1	1	1	1	1	1	1
10421	1	6	6	21	m	1	1	1	1	1	2	1	1	1
10422	1	6	6	23	m	1	1	1	1	1	2	1	1	1
10424	1	4	5	27	m	1	1	1	1	1	1	2	1	1
10427	1	3	5	43	m	1	2	1	1	1	1	1	1	1
10429	1	5	6	30	m	1	2	1	1	1	1	1	1	1
10432	1	3	5	20	m	1	2	1	1	1	1	1	1	1
10436	1	6	6	31	m	1	2	1	1	1	1	1	1	1
10439	1	7	6	32	m	1	2	1	1	1	1	1	1	1
10440	1	5	6	26	m	1	2	1	1	1	1	1	1	1
10442	1	3	5	38	m	1	2	1	1	1	1	1	1	1
10444	1	7	4	29	m	1	2	1	1	1	1	1	1	1
10448	1	4	5	36	m	1	2	1	1	1	1	1	1	1
10449	1	6	6	55	m	1	1	2	1	1	1	1	1	1
10451	1	6	4	37	m	1	2	1	1	1	1	1	1	1
10452	1	5	6	19	m	1	1	1	1	1	2	1	1	1
10455	1	7	6	44	m	1	2	1	1	1	1	1	1	1
10456	1	3	4	46	m	1	1	2	1	1	1	1	1	1
10459	1	5	5	30	m	1	2	1	1	1	1	1	1	1
10463	1	6	5	33	m	1	1	2	1	1	1	1	1	1
10464	1	3	6	43	m	1	1	1	1	1	1	1	2	1
10465	1	7	5	36	m	1	2	1	1	1	1	1	1	1
10467	1	4	4	24	m	1	1	1	1	1	2	1	1	1
10469	1	5	6	21	m	1	1	1	1	1	1	1	1	2
10470	1	3	6	43	m	1	2	1	1	1	1	1	1	1
10471	1	3	5	19	m	1	1	1	1	2	1	1	1	1
10472	1	4	3	25	m	1	1	1	1	1	2	1	1	1
10479	1	3	7	24	m	1	1	1	1	1	2	1	1	1
10480	1	4	5	32	m	1	2	1	1	1	1	1	1	1
10482	1	7	6	28	m	1	1	1	1	1	1	1	1	2
10483	1	5	6	35	m	1	2	1	1	1	1	1	1	1
10485	1	3	5	29	m	1	2	1	1	1	1	1	1	1
10489	1	7	6	36	m	2	1	2	1	1	1	1	2	1
10492	1	7	2	32	m	1	1	1	1	2	1	1	1	1
10494	1	4	4	22	m	1	1	1	1	1	2	1	1	1
10497	1	7	5	24	m	1	2	1	1	1	1	1	1	1
10498	1	3	5	30	m	1	2	1	1	1	1	1	1	1
10501	1	6	5	25	m	1	2	1	1	1	1	1	1	1
10503	1	6	7	31	m	1	2	1	1	1	1	1	1	1
10504	1	5	6	36	m	1	1	1	1	1	1	2	1	1
10508	1	1	7	34	m	2	2	1	1	1	2	1	1	1
10510	1	6	6	28	m	1	1	1	1	1	2	1	1	1
10511	1	6	4	26	m	1	2	1	1	1	1	1	1	1
10512	1	7	4	26	m	1	1	1	1	1	2	1	1	1
10514	1	5	3	31	m	1	2	1	1	1	1	1	1	1
10516	1	3	3	29	m	1	1	1	1	1	1	2	1	1
10518	1	6	5	30	m	1	2	1	1	1	1	1	1	1
10520	1	3	7	21	m	1	1	1	1	1	2	1	1	1
10522	1	7	5	22	m	1	1	1	1	1	2	1	1	1
10526	1	6	5	32	m	1	2	1	1	1	1	1	1	1
10527	1	5	7	29	m	1	2	1	1	1	1	1	1	1
10530	1	5	4	32	m	1	1	2	1	1	1	1	1	1
10531	1	3	7	42	m	1	2	1	1	1	1	1	1	1
10532	1	7	5	24	m	1	1	1	1	1	2	1	1	1
10533	1	6	4	23	m	1	1	1	1	1	2	1	1	1
10534	1	5	7	24	m	1	1	1	1	1	1	2	1	1
10535	1	6	5	19	m	1	1	1	1	1	1	1	1	2
10536	1	2	5	28	m	2	1	1	1	2	1	1	2	1
10539	1	5	6	25	m	1	1	1	1	1	2	1	1	1
10540	1	7	7	22	m	1	1	2	1	1	1	1	1	1
10541	1	5	6	30	m	1	1	1	1	2	1	1	1	1
10542	1	6	5	31	m	1	2	1	1	1	1	1	1	1
10545	1	5	6	32	m	1	2	1	1	1	1	1	1	1
10548	1	5	4	24	m	1	1	1	1	2	1	1	1	1
10549	1	2	4	32	m	1	2	1	1	1	1	1	1	1
10551	1	5	5	29	m	2	1	1	1	1	2	2	1	1
10553	1	5	5	28	m	1	1	1	1	1	2	1	1	1
10554	1	5	5	26	m	1	2	1	1	1	1	1	1	1
10556	1	6	5	32	m	1	2	1	1	1	1	1	1	1
10558	1	7	7	28	m	1	2	1	1	1	1	1	1	1
10559	1	5	6	18	m	1	1	1	1	1	2	1	1	1
10561	1	3	6	42	m	1	1	2	1	1	1	1	1	1
10562	1	4	5	26	m	1	1	1	1	1	2	1	1	1
10564	1	5	5	31	m	1	2	1	1	1	1	1	1	1
10566	1	4	5	22	m	1	1	2	1	1	1	1	1	1
10573	1	5	5	20	m	1	1	1	1	1	1	2	1	1
10575	1	5	5	24	m	1	1	1	1	1	2	1	1	1
10577	1	5	5	26	m	1	2	1	1	1	1	1	1	1
10578	1	3	2	40	m	1	2	1	1	1	1	1	1	1
10579	1	6	5	30	m	1	1	1	1	1	2	1	1	1
10582	1	5	6	23	m	1	1	1	1	1	2	1	1	1
10591	1	4	5	35	m	1	2	1	1	1	1	1	1	1
10592	1	5	6	33	m	2	2	1	1	1	2	1	1	1
10593	1	7	5	27	m	1	1	1	1	1	2	1	1	1
10595	1	6	5	26	m	2	1	2	1	1	2	1	1	1
10596	1	6	5	25	m	1	2	1	1	1	1	1	1	1
10597	1	5	5	27	m	1	2	1	1	1	1	1	1	1
10598	1	5	6	20	m	2	2	1	1	1	2	1	1	1
10600	1	6	4	26	m	1	2	1	1	1	1	1	1	1
10601	1	5	7	27	m	2	1	1	1	2	2	1	1	1
10603	1	3	4	45	m	1	1	2	1	1	1	1	1	1
10608	1	5	6	21	m	2	2	1	1	1	2	1	1	1
10610	1	7	5	19	m	1	1	1	1	1	2	1	1	1
10611	1	6	6	21	m	1	1	1	1	1	2	1	1	1
10613	1	4	5	28	m	1	2	1	1	1	1	1	1	1
10614	1	7	7	29	m	2	1	1	1	1	2	1	2	1
10615	1	6	3	27	m	1	1	1	1	1	2	1	1	1
10618	1	3	5	31	m	1	2	1	1	1	1	1	1	1
10619	1	3	6	30	m	1	2	1	1	1	1	1	1	1
10620	1	7	6	28	m	1	2	1	1	1	1	1	1	1
10622	1	6	5	22	m	1	1	2	1	1	1	1	1	1
10624	1	3	6	31	m	1	1	1	1	1	2	1	1	1
10626	1	2	5	24	m	2	2	1	1	1	2	1	1	1
10628	1	1	5	20	m	1	1	1	1	1	2	1	1	1
10629	1	7	5	32	m	1	2	1	1	1	1	1	1	1
10631	1	5	4	31	m	1	2	1	1	1	1	1	1	1
10633	1	6	4	27	m	1	2	1	1	1	1	1	1	1
10634	1	5	5	38	m	1	2	1	1	1	1	1	1	1
10637	1	5	7	26	m	1	1	1	1	1	1	2	1	1
10638	1	3	5	38	m	1	2	1	1	1	1	1	1	1
10639	1	6	5	35	m	1	2	1	1	1	1	1	1	1
10642	1	5	5	61	m	1	2	1	1	1	1	1	1	1
10645	1	4	4	32	m	1	1	1	1	1	1	1	1	2
10647	1	4	5	31	m	1	2	1	1	1	1	1	1	1
10650	1	5	6	25	m	1	1	1	1	2	1	1	1	1
10651	1	4	4	34	m	2	2	1	1	2	1	1	1	1
10652	1	6	5	22	m	1	1	1	1	1	2	1	1	1
10653	1	6	5	19	m	1	1	1	1	2	1	1	1	1
10655	1	7	5	22	m	1	1	1	1	1	2	1	1	1
10657	1	6	4	28	m	2	1	1	1	2	2	1	1	1
10659	1	6	7	40	m	1	2	1	1	1	1	1	1	1
10662	1	6	7	23	m	1	1	1	1	1	2	1	1	1
10260	1	4	5	26	nicht-binär	1	1	1	1	1	2	1	1	1
10133	1	6	5	31	w	1	1	1	1	1	2	1	1	1
10135	1	1	3	51	w	1	2	1	1	1	1	1	1	1
10138	1	5	5	36	w	1	1	2	1	1	1	1	1	1
10140	1	6	5	32	w	1	2	1	1	1	1	1	1	1
10144	1	6	7	29	w	1	2	1	1	1	1	1	1	1
10146	1	7	7	57	w	1	2	1	1	1	1	1	1	1
10150	1	3	4	26	w	1	1	1	1	1	1	2	1	1
10151	1	3	4	20	w	1	2	1	1	1	1	1	1	1
10154	1	4	4	38	w	1	2	1	1	1	1	1	1	1
10155	1	6	3	26	w	2	2	1	1	1	2	1	1	1
10156	1	5	5	57	w	1	1	1	1	1	1	1	1	2
10161	1	7	7	61	w	1	1	2	1	1	1	1	1	1
10164	1	6	7	23	w	1	2	1	1	1	1	1	1	1
10165	1	5	6	22	w	1	1	1	1	1	2	1	1	1
10166	1	3	5	48	w	1	2	1	1	1	1	1	1	1
10167	1	3	3	31	w	2	1	1	1	1	1	2	2	1
10174	1	6	4	29	w	1	2	1	1	1	1	1	1	1
10175	1	1	5	25	w	1	1	1	1	1	1	2	1	1
10182	1	6	3	24	w	1	1	1	1	1	2	1	1	1
10184	1	3	7	27	w	1	2	1	1	1	1	1	1	1
10185	1	5	5	35	w	1	2	1	1	1	1	1	1	1
10187	1	5	6	53	w	2	2	1	1	1	1	1	2	1
10189	1	6	5	58	w	1	2	1	1	1	1	1	1	1
10191	1	7	6	19	w	1	1	1	1	1	2	1	1	1
10192	1	2	3	37	w	2	2	2	1	1	1	1	1	1
10196	1	7	6	23	w	1	1	1	1	1	2	1	1	1
10198	1	7	5	26	w	1	2	1	1	1	1	1	1	1
10200	1	6	4	26	w	2	1	1	1	1	1	2	2	1
10204	1	5	4	25	w	1	1	1	1	1	2	1	1	1
10205	1	1	2	25	w	2	2	1	1	1	2	1	1	1
10206	1	5	6	23	w	1	1	1	1	1	2	1	1	1
10207	1	6	5	24	w	1	1	1	1	1	2	1	1	1
10212	1	6	4	19	w	1	1	1	1	1	1	1	1	2
10214	1	5	6	23	w	3	2	1	1	1	2	1	2	1
10218	1	5	5	31	w	1	2	1	1	1	1	1	1	1
10222	1	2	6	28	w	1	2	1	1	1	1	1	1	1
10225	1	5	4	56	w	1	2	1	1	1	1	1	1	1
10227	1	6	4	28	w	1	2	1	1	1	1	1	1	1
10228	1	6	5	25	w	1	1	1	1	1	2	1	1	1
10229	1	2	5	28	w	1	2	1	1	1	1	1	1	1
10230	1	7	6	29	w	1	1	1	1	1	1	2	1	1
10237	1	3	7	61	w	1	1	2	1	1	1	1	1	1
10239	1	3	4	41	w	2	2	2	1	1	1	1	1	1
10246	1	5	7	25	w	1	1	1	1	1	2	1	1	1
10248	1	7	5	36	w	2	1	1	1	1	2	2	1	1
10252	1	5	5	21	w	1	1	1	1	1	2	1	1	1
10261	1	5	7	23	w	1	1	1	1	1	1	2	1	1
10262	1	6	5	32	w	1	1	1	1	1	1	2	1	1
10263	1	5	6	27	w	1	2	1	1	1	1	1	1	1
10265	1	7	7	28	w	1	2	1	1	1	1	1	1	1
10266	1	6	7	21	w	1	1	1	1	1	2	1	1	1
10267	1	6	5	22	w	1	1	1	1	1	2	1	1	1
10273	1	6	6	37	w	1	2	1	1	1	1	1	1	1
10277	1	7	5	21	w	1	1	1	1	1	2	1	1	1
10285	1	3	6	23	w	1	1	1	1	1	2	1	1	1
10289	1	7	6	27	w	1	2	1	1	1	1	1	1	1
10290	1	2	5	27	w	1	1	1	1	1	2	1	1	1
10293	1	6	4	30	w	1	2	1	1	1	1	1	1	1
10295	1	4	5	35	w	1	2	1	1	1	1	1	1	1
10297	1	7	4	35	w	3	1	2	1	1	2	1	2	1
10298	1	6	2	32	w	1	2	1	1	1	1	1	1	1
10302	1	6	5	28	w	1	2	1	1	1	1	1	1	1
10307	1	7	6	20	w	3	1	1	1	1	2	1	2	2
10314	1	5	5	29	w	1	1	1	1	1	2	1	1	1
10315	1	3	4	24	w	1	2	1	1	1	1	1	1	1
10318	1	5	7	34	w	1	2	1	1	1	1	1	1	1
10319	1	7	5	25	w	1	2	1	1	1	1	1	1	1
10321	1	7	5	30	w	1	1	2	1	1	1	1	1	1
10322	1	3	5	36	w	1	2	1	1	1	1	1	1	1
10329	1	7	3	34	w	1	1	1	1	1	1	1	2	1
10332	1	7	3	20	w	1	1	1	1	1	2	1	1	1
10334	1	5	3	32	w	1	2	1	1	1	1	1	1	1
10338	1	3	6	29	w	1	2	1	1	1	1	1	1	1
10340	1	6	5	27	w	2	1	1	1	1	2	1	1	2
10344	1	6	6	26	w	1	2	1	1	1	1	1	1	1
10345	1	5	7	22	w	1	1	1	1	1	2	1	1	1
10346	1	6	6	29	w	1	1	1	1	1	1	2	1	1
10351	1	4	7	35	w	2	2	1	1	2	1	1	1	1
10355	1	5	5	22	w	2	2	1	1	1	2	1	1	1
10358	1	5	4	26	w	2	2	1	1	1	2	1	1	1
10361	1	7	5	32	w	1	2	1	1	1	1	1	1	1
10362	1	7	7	52	w	1	2	1	1	1	1	1	1	1
10366	1	6	6	36	w	1	2	1	1	1	1	1	1	1
10367	1	4	5	24	w	1	1	1	1	1	2	1	1	1
10368	1	5	5	28	w	2	2	1	1	1	2	1	1	1
10369	1	3	5	51	w	1	2	1	1	1	1	1	1	1
10372	1	3	7	29	w	1	2	1	1	1	1	1	1	1
10373	1	3	5	34	w	1	1	1	1	1	2	1	1	1
10374	1	3	5	36	w	1	1	1	1	1	2	1	1	1
10376	1	6	6	33	w	1	2	1	1	1	1	1	1	1
10377	1	4	6	45	w	1	1	2	1	1	1	1	1	1
10380	1	2	6	57	w	1	2	1	1	1	1	1	1	1
10384	1	5	5	23	w	1	1	1	1	1	2	1	1	1
10385	1	6	3	25	w	1	1	2	1	1	1	1	1	1
10387	1	7	5	23	w	2	2	1	1	1	2	1	1	1
10390	1	7	5	21	w	1	1	1	1	1	2	1	1	1
10394	1	7	3	34	w	1	2	1	1	1	1	1	1	1
10397	1	6	5	20	w	1	1	1	1	1	2	1	1	1
10398	1	3	7	22	w	1	1	1	1	1	1	2	1	1
10399	1	3	5	35	w	1	2	1	1	1	1	1	1	1
10401	1	7	4	20	w	2	1	1	1	1	2	2	1	1
10403	1	1	5	25	w	2	2	1	1	1	2	1	1	1
10406	1	7	4	24	w	1	1	1	1	1	2	1	1	1
10410	1	1	5	24	w	1	1	1	1	1	1	2	1	1
10411	1	3	3	34	w	3	1	2	1	1	1	2	2	1
10414	1	3	4	23	w	1	2	1	1	1	1	1	1	1
10416	1	7	6	25	w	1	1	1	1	1	2	1	1	1
10417	1	5	6	24	w	1	1	1	1	1	2	1	1	1
10419	1	7	7	26	w	1	2	1	1	1	1	1	1	1
10423	1	5	6	21	w	1	1	1	1	1	1	1	1	2
10425	1	6	5	27	w	1	2	1	1	1	1	1	1	1
10426	1	7	5	26	w	2	2	1	1	1	1	2	1	1
10428	1	5	3	31	w	2	2	1	1	1	1	2	1	1
10430	1	6	5	24	w	1	1	1	1	1	1	1	2	1
10431	1	7	3	38	w	2	2	1	1	1	1	1	1	2
10433	1	7	5	37	w	1	2	1	1	1	1	1	1	1
10434	1	3	6	23	w	1	1	1	1	1	2	1	1	1
10435	1	6	4	27	w	1	2	1	1	1	1	1	1	1
10437	1	5	3	21	w	1	1	1	1	2	1	1	1	1
10438	1	3	3	33	w	1	1	1	1	1	1	1	2	1
10441	1	6	6	22	w	1	1	1	1	1	2	1	1	1
10443	1	5	6	41	w	1	2	1	1	1	1	1	1	1
10445	1	5	7	28	w	1	2	1	1	1	1	1	1	1
10447	1	2	5	61	w	1	2	1	1	1	1	1	1	1
10453	1	7	5	46	w	2	2	1	1	1	1	1	1	2
10454	1	5	6	26	w	2	2	1	1	1	2	1	1	1
10458	1	4	5	27	w	1	2	1	1	1	1	1	1	1
10460	1	3	7	25	w	1	1	1	1	1	2	1	1	1
10461	1	5	3	32	w	2	2	1	1	1	2	1	1	1
10462	1	1	4	31	w	1	2	1	1	1	1	1	1	1
10466	1	6	7	20	w	2	2	1	1	1	2	1	1	1
10468	1	6	5	21	w	1	1	1	1	1	2	1	1	1
10474	1	3	5	28	w	1	2	1	1	1	1	1	1	1
10475	1	3	6	24	w	1	1	1	1	1	2	1	1	1
10476	1	6	6	32	w	1	2	1	1	1	1	1	1	1
10477	1	5	7	36	w	1	2	1	1	1	1	1	1	1
10478	1	6	5	37	w	1	1	2	1	1	1	1	1	1
10481	1	7	7	27	w	2	2	1	1	1	2	1	1	1
10484	1	3	6	23	w	1	1	1	1	1	2	1	1	1
10486	1	5	4	23	w	1	2	1	1	1	1	1	1	1
10487	1	7	5	32	w	1	2	1	1	1	1	1	1	1
10488	1	5	3	31	w	1	1	1	1	1	2	1	1	1
10490	1	6	6	26	w	1	2	1	1	1	1	1	1	1
10491	1	7	4	33	w	1	2	1	1	1	1	1	1	1
10493	1	7	5	23	w	1	1	1	1	1	2	1	1	1
10495	1	5	4	25	w	1	1	1	1	1	2	1	1	1
10496	1	6	5	27	w	1	2	1	1	1	1	1	1	1
10499	1	5	7	28	w	1	2	1	1	1	1	1	1	1
10500	1	5	7	26	w	1	2	1	1	1	1	1	1	1
10502	1	6	5	23	w	2	1	1	1	1	2	1	1	2
10505	1	4	6	36	w	1	1	1	1	1	1	1	2	1
10506	1	5	6	33	w	2	1	2	1	1	1	1	1	2
10507	1	5	6	21	w	1	1	1	1	1	2	1	1	1
10509	1	6	3	19	w	2	1	1	1	1	2	1	2	1
10513	1	6	5	27	w	1	1	1	1	1	2	1	1	1
10515	1	5	6	67	w	1	1	1	1	1	1	1	1	2
10517	1	2	5	37	w	2	2	1	1	1	2	1	1	1
10519	1	7	6	27	w	1	1	1	1	1	2	1	1	1
10521	1	5	6	34	w	2	2	1	1	1	2	1	1	1
10523	1	5	7	30	w	1	2	1	1	1	1	1	1	1
10524	1	6	5	23	w	1	1	1	1	1	2	1	1	1
10525	1	5	5	43	w	1	2	1	1	1	1	1	1	1
10528	1	6	4	21	w	1	1	1	1	1	2	1	1	1
10529	1	5	5	25	w	1	1	1	1	1	2	1	1	1
10537	1	5	5	51	w	1	1	2	1	1	1	1	1	1
10538	1	6	6	23	w	2	1	1	1	1	2	2	1	1
10543	1	2	5	27	w	2	1	1	1	1	1	2	1	2
10544	1	5	6	32	w	2	1	2	1	1	2	1	1	1
10546	1	5	6	20	w	1	2	1	1	1	1	1	1	1
10547	1	5	3	21	w	1	1	1	1	1	2	1	1	1
10552	1	6	4	32	w	2	1	1	1	1	2	1	2	1
10557	1	6	5	27	w	1	1	1	1	1	2	1	1	1
10560	1	5	7	45	w	1	2	1	1	1	1	1	1	1
10563	1	6	5	26	w	1	1	1	1	1	2	1	1	1
10565	1	6	4	18	w	1	1	1	1	1	2	1	1	1
10567	1	6	7	50	w	1	1	1	2	1	1	1	1	1
10568	1	7	7	24	w	1	1	1	1	2	1	1	1	1
10569	1	4	5	24	w	1	1	1	1	1	1	2	1	1
10570	1	3	5	28	w	1	2	1	1	1	1	1	1	1
10571	1	2	5	21	w	1	1	1	1	1	2	1	1	1
10572	1	4	4	22	w	2	1	2	1	1	1	2	1	1
10574	1	3	3	32	w	1	2	1	1	1	1	1	1	1
10576	1	6	7	31	w	2	1	1	1	1	2	1	2	1
10580	1	1	2	26	w	1	1	1	1	1	1	2	1	1
10581	1	7	6	32	w	1	2	1	1	1	1	1	1	1
10583	1	5	7	21	w	1	1	1	1	1	2	1	1	1
10584	1	4	6	19	w	1	1	1	1	1	2	1	1	1
10585	1	5	4	37	w	1	2	1	1	1	1	1	1	1
10586	1	5	6	18	w	1	1	1	1	1	2	1	1	1
10587	1	7	7	29	w	1	2	1	1	1	1	1	1	1
10588	1	7	7	29	w	1	1	1	1	1	2	1	1	1
10589	1	5	6	20	w	1	1	1	1	1	2	1	1	1
10590	1	6	4	23	w	1	1	1	1	1	2	1	1	1
10594	1	5	3	25	w	2	2	1	1	1	2	1	1	1
10599	1	5	6	69	w	1	1	1	1	1	1	1	1	2
10602	1	6	5	20	w	1	1	1	1	1	2	1	1	1
10604	1	5	4	22	w	1	1	1	1	1	2	1	1	1
10605	1	5	5	21	w	1	1	1	1	1	2	1	1	1
10606	1	6	5	20	w	1	1	1	1	1	2	1	1	1
10607	1	5	5	32	w	1	1	1	1	1	2	1	1	1
10609	1	3	5	28	w	1	2	1	1	1	1	1	1	1
10616	1	7	3	26	w	1	1	1	1	1	1	2	1	1
10617	1	7	6	24	w	1	2	1	1	1	1	1	1	1
10621	1	7	7	31	w	1	2	1	1	1	1	1	1	1
10623	1	7	6	19	w	1	2	1	1	1	1	1	1	1
10627	1	5	5	35	w	1	2	1	1	1	1	1	1	1
10630	1	3	5	38	w	1	1	1	1	1	1	1	2	1
10635	1	5	3	26	w	2	2	1	1	1	2	1	1	1
10640	1	5	3	21	w	1	1	1	1	1	1	2	1	1
10641	1	3	6	26	w	2	2	1	1	1	2	1	1	1
10643	1	3	6	23	w	1	1	1	1	1	2	1	1	1
10644	1	5	5	20	w	1	1	1	1	1	2	1	1	1
10646	1	7	5	31	w	1	2	1	1	1	1	1	1	1
10648	1	3	5	28	w	1	2	1	1	1	1	1	1	1
10649	1	6	7	22	w	1	2	1	1	1	1	1	1	1
10656	1	1	5	60	w	1	1	2	1	1	1	1	1	1
10658	1	6	7	44	w	1	1	1	1	1	1	1	2	1
10660	1	5	6	31	w	1	1	1	1	1	1	2	1	1
10661	1	6	5	28	w	1	1	1	1	1	2	1	1	1
