# Supplementary material for: The subjective experience of time during the pandemic in Germany: The big slowdown
Source: PLoS One. 2022 May 5;17(5):e0267709. doi: 10.1371/journal.pone.0267709 (PMC9070960; doi:10.1371/journal.pone.0267709)
Supplement: S1 File — (ZIP) [file pone.0267709.s001.zip › Supplementary from Repository (OSF)/Data for the pandemic.csv]

CASE	Ausschluss	FINISHED	PR01_01	TIME_RSI	STARTED	PO01_02	PO03_02	PO04_01	DE01_01	DE02_01	DE03	Tätigkeit	DE03_01	DE03_02	DE03_03	DE03_04	DE03_05	DE03_06	DE03_07	DE03_08	DE03_08a	DE12	DE22	DE25	DE26	DE27	D102_01	D103_01	D103_02	D103_03	D103_04	D103_05	D103_06	D103_07	D103_08	D103_09	D104_01	D104_02	D104_03	D104_04	D104_05	D104_06	D104_07	D105_01	D105_02	D105_03	EE01	EE01_01	TIME_SUM
415	1	1	5db3653695d70c000c1afd26	2,39	5/20/2021 1:02:48	7	7	1	24	m	1	7	1	1	1	1	1	1	2	1		3	2	2	5	4	1	5	5	1	1	5	1	1	5	1	5	5	5	3	3	5	5	7	7	7	1	2	73
383	1	1	5c766ec88b00ca00164c0500	2,11	5/19/2021 23:21:12	5	4	2	22	m	1	5	1	1	1	1	2	1	1	1		3	2	2	1	5	2	4	4	4	3	4	2	2	3	3	2	3	4	4	4	5	4	3	5	2	1	2	84
450	1	1	5f2433a6a9986f01fa4773cc	2,17	5/20/2021 7:56:24	6	2	2	37	m	1	3	1	1	2	1	1	1	1	1		3	1	2	2	5	4	2	5	4	4	5	2	1	2	4	3	5	5	4	5	4	1	7	7	7	1	2	92
420	1	1	5c854499f29fd90001a2c6c0	2,44	5/20/2021 2:19:44	7	5	1	19	m	1	1	2	1	1	1	1	1	1	1		2	2	2	5	4	1	5	5	5	2	5	1	2	4	3	1	4	4	4	3	5	5	7	7	7	1	2	74
264	1	1	6035112f25704fc1915d8523	2,23	5/19/2021 21:14:41	6	6	2	25	m	1	1	2	1	1	1	1	1	1	1		3	1	2	2	5	5	3	4	2	3	4	4	3	2	2	3	4	4	3	1	2	3	7	7	6	1	2	78
224	1	0		2,1	5/19/2021 20:45:28																																										1	2	6
300	1	0		2	5/19/2021 21:38:05																																										1	2	4
612	1	0	5f878ddde9acf51ccdbebeff	1,6	5/20/2021 18:45:45																																										1	2	9
132	1	0		,8	5/19/2021 19:04:01																																										1	2	10
294	1	0		,62	5/19/2021 21:35:06																																										1	2	13
473	1	0	5f9a75a0999ea718b2b5de73	,6	5/20/2021 9:04:10	3		2																																							1	2	88
282	1	0		,33	5/19/2021 21:30:48																																										1	2	24
349	0	1	60859090c3e355fba9abab77	,61	5/19/2021 22:23:50	5	6	4	29	m	2	7	1	1	1	1	1	1	2	2	Umschülungsmaßnahme	3	1	2	2	5	3	3	3	3	3	4	2	2	2	4	3	3	3	4	4	4	4	1	1	1	1	2	320
238	0	1	609972ce0e05752708b61baa	,51	5/19/2021 20:53:01	5	6	2	19	m	2	7	1	1	1	1	1	1	2	2	Schüler	1	2	2	3	4	2	4	4	4	2	2	3	4	3	3	2	3	5	3	3	2	3	7	4	6	1	2	376
543	0	1	5e26df221160079072785a6c	,41	5/20/2021 12:14:22	2	5	4	27	w	2	7	1	1	1	1	1	1	2	2	Ich bilde mich weiter	3	2	2	4	5	3	4	3	4	2	3	3	2	3	3	5	4	4	3	3	4	3	3	4	4	1	2	429
307	0	1	60942aa9bd5840a0b7c7451a	,98	5/19/2021 21:43:42	7	6	2	20	w	3	8	1	1	1	1	2	2	1	2	Nachhilfe	3	2	2	1	4	3	2	3	2	2	2	5	5	2	3	3	3	4	4	-9	3	3	7	7	6	1	2	204
340	0	1	606c44badefaac00c9d937eb	,91	5/19/2021 22:13:16	6	5	2	27	w	2	5	1	1	1	1	2	1	1	2	Aushilfsjob am Flughafen	2	2	2	4	5	2	4	3	4	2	3	3	2	4	4	3	3	3	3	4	3	4	1	2	1	1	2	191
502	0	1	5bafbfa456161d0001fe9292	,77	5/20/2021 10:20:16	6	5	3	23	w	2	5	1	1	1	1	2	1	1	2	Minijob im Kino	2	2	2	3	4	2	5	5	5	4	5	3	3	4	3	2	3	5	4	3	4	5	5	7	5	1	2	233
506	0	1	5f97b888f0dac318d718eada	,7	5/20/2021 10:23:32	5	6	4	33	w	2	2	1	2	1	1	1	1	1	2	Zu Beginn der Pandemie frisch angestellt, dann gefeuert, dann Fortbildung, jetzt freiberuflich, nächsten Monat wieder angestellt.	3	1	2	2	5	3	4	3	3	3	4	3	3	3	3	4	4	4	3	4	3	3	6	6	6	1	2	275
431	0	1	602cdea076d5ee5e591c6586	,62	5/20/2021 6:25:16	7	3	4	38	w	2	1	2	1	1	1	1	1	1	2	Zusätzlich freiberuflich in geringem Umfang	3	1	2	2	5	4	2	3	3	5	4	4	2	4	3	3	4	4	3	5	3	2	5	6	4	1	2	322
453	0	1	59a80a678b38f2000128d27b	,55	5/20/2021 8:04:11	7	5	1	46	w	2	1	2	1	1	1	1	1	1	2	plus freiberufliche Nebentätigkeit	2	2	2	1	5	2	3	4	5	3	3	3	3	3	4	2	4	5	3	3	3	3	7	7	6	1	2	262
177	0	1	603cfd5cf1306996b5ceeb09	1,44	5/19/2021 20:12:04	6	5	4	18	m	1	9	1	1	1	1	1	1	1	2	Schüler	1	2	1	5	3	2	3	3	4	2	3	2	4	3	3	1	3	4	4	3	4	3	7	7	6	1	2	271
313	0	1	5fd3a54311cad303b9f2551a	1,3	5/19/2021 21:50:52	3	3	4	21	m	1	9	1	1	1	1	1	1	1	2	Schüler	2	2	2	4	3	2	5	4	4	3	4	2	2	3	3	4	3	4	3	4	3	3	6	7	4	1	2	167
482	0	1	5ea1577ad32031165e183e40	1,06	5/20/2021 9:25:17	7	6	1	28	m	1	5	1	1	1	1	1	1	1	2	Promotion	3	2	2	1	5	4	3	4	3	3	3	2	3	3	3	5	3	4	2	3	3	4	5	6	6	1	2	210
535	0	1	5fb522b68553e701d62c3b5e	1,06	5/20/2021 11:42:11	6	5	2	19	m	1	9	1	1	1	1	1	1	1	2	Abitur	2	2	2	4	3	2	5	4	4	4	5	2	2	4	4	1	4	5	4	5	5	4	5	6	5	1	2	271
283	0	1	60a26524305f494df07e4ab4	,97	5/19/2021 21:32:02	1	5	4	18	m	1	9	1	1	1	1	1	1	1	2	Abitur	2	2	2	3	2	2	4	5	5	4	5	2	1	5	5	3	4	5	3	5	5	4	6	6	5	1	2	257
645	0	1	5dc12924d362410a4ad6d8dd	,96	5/21/2021 9:38:53	4	4	3	32	m	1	7	1	1	1	1	1	1	1	2	Erwerbsunfähig	1	2	2	1	4	4	3	3	3	3	3	3	3	3	3	3	3	3	3	3	3	3	7	7	7	1	2	173
212	0	1	603e5f06a82afde329f3551c	,94	5/19/2021 20:33:05	6	4	2	19	w	1	9	1	1	1	1	1	1	1	2	schule	3	2	2	5	3	3	4	3	3	2	3	3	3	3	1	4	5	4	3	3	3	3	7	5	7	1	2	221
256	0	1	5fa2defa6a21f63f2acb5ddf	,91	5/19/2021 21:07:02	6	4	1	19	m	1	9	1	1	1	1	1	1	1	2	Schüler	2	2	2	4	3	1	2	2	1	3	2	2	2	3	4	2	4	5	5	4	5	5	6	6	4	1	2	220
173	0	1	609e5d2ef4072cb34f54728f	,82	5/19/2021 20:10:28	5	7	2	18	m	1	9	1	1	1	1	1	1	1	2	Schüler	3	1	2	2	2	5	5	3	5	2	2	2	3	3	4	4	5	5	3	3	4	3	4	5	5	1	2	256
515	0	1	5f12ee6f5311bf293cb27ee6	,76	5/20/2021 10:49:20	5	6	4	67	w	1	7	1	1	1	1	1	1	1	2	Rentner	2	1	2	3	4	3	3	4	4	3	2	3	3	3	4	3	3	4	2	3	3	3	6	6	2	1	2	228
423	0	1	5ef39de4c17e8012c679645f	,7	5/20/2021 2:39:04	5	6	4	21	w	1	7	1	1	1	1	1	1	1	2	Arbeitslos, nicht arbeitssuchend	2	2	2	4	3	3	4	5	2	2	3	2	3	4	3	3	4	4	3	3	2	3	7	6	7	1	2	257
469	0	1	5f3024c0ab23864426d6828c	,65	5/20/2021 8:56:57	5	6	4	21	m	1	9	1	1	1	1	1	1	1	2	Schüler	2	2	2	4	4	2	3	2	4	4	4	4	3	3	3	2	3	3	4	3	3	4	5	6	5	1	2	278
156	0	1	5bb3c34b30cb21000189a1bf	,63	5/19/2021 19:49:20	5	5	2	57	w	1	7	1	1	1	1	1	1	1	2	erwerbunfähig / Teilzeit tätig	3	1	2	1	3	5	3	2	3	4	4	4	4	5	5	2	5	5	3	3	4	2	6	7	4	1	2	363
172	0	1	5cb167c332ca24001ae2fcbd	,61	5/19/2021 20:08:04	7	6	4	65	m	1	7	1	1	1	1	1	1	1	2	Rentner	2	1	2	3	2	3	4	3	2	1	1	4	3	2	3	4	4	4	1	1	4	2	7	7	7	1	2	343
599	0	1	5e36c9cc41d1cd64f1385102	,45	5/20/2021 17:33:30	5	6	4	69	w	1	7	1	1	1	1	1	1	1	2	Rentnerin	3	2	2	1	5	2	5	4	4	2	5	2	2	5	4	3	4	4	3	3	3	4	3	5	4	1	2	375
411	0	1	5b9ec2a99624180001131869	1,23	5/20/2021 0:41:08	3	3	4	34	w	3	8	1	2	1	1	1	2	2	1		1	1	2	2	4	1	4	5	4	2	4	2	1	4	4	1	4	5	4	4	5	5	6	7	6	1	2	168
200	0	1	5ffaf8ce6c0abd4d860329b4	,79	5/19/2021 20:28:12	6	4	2	26	w	2	6	1	1	1	1	1	2	2	1		1	1	2	2	5	4	2	3	1	1	3	3	3	3	4	3	3	5	4	3	4	4	4	7	6	1	2	262
167	0	1	56d8ed30d13f6b000c542ce7	,47	5/19/2021 20:01:17	3	3	4	31	w	2	6	1	1	1	1	1	2	2	1		2	2	2	4	4	1	3	4	4	3	5	1	1	4	4	3	4	5	5	3	5	4	5	7	5	1	2	354
401	0	1	6070150c5c94cf5824368991	1,44	5/20/2021 0:02:01	7	4	2	20	w	2	5	1	1	1	1	2	1	2	1		3	2	2	3	4	2	4	3	4	3	4	2	3	2	3	2	4	4	5	4	5	3	4	7	5	1	2	141
242	0	1	5f6cf3e30d32bb1308cf0556	,95	5/19/2021 20:55:40	5	6	2	25	m	2	5	1	1	1	1	2	1	2	1		1	2	2	2	4	3	3	3	3	2	3	3	2	3	3	4	4	4	3	3	3	4	5	5	5	1	2	190
538	0	1	5f26653dac312a2b886d5b21	,93	5/20/2021 11:55:45	6	6	2	23	w	2	5	1	1	1	1	2	1	2	1		1	1	2	2	5	3	5	4	4	3	3	3	3	4	4	2	3	3	4	3	3	3	5	6	5	1	2	222
241	0	1	608dc78cc12509494133434e	,91	5/19/2021 20:53:44	6	5	1	26	m	2	5	1	1	1	1	2	1	2	1		2	1	2	5	5	2	4	4	5	4	4	2	2	3	4	4	2	4	4	4	4	5	3	3	2	1	2	207
304	0	1	6092ef9f708a6470a975ae23	,88	5/19/2021 21:42:07	2	5	5	27	m	2	5	1	1	1	1	2	1	2	1		2	1	2	1	5	1	4	4	5	2	5	1	1	4	5	1	3	3	5	5	5	5	4	6	4	1	2	255
248	0	1	60736cf251bd5d22c9c747cf	,87	5/19/2021 21:01:10	7	5	2	36	w	2	5	1	1	1	1	2	1	2	1		3	2	2	1	5	4	2	1	1	4	3	4	4	2	2	3	5	5	3	3	3	1	6	6	6	1	2	211
551	0	1	5f1473d62818fa1252ea6455	,87	5/20/2021 12:29:47	5	5	1	29	m	2	5	1	1	1	1	2	1	2	1		3	2	2	4	4	2	4	3	2	2	2	3	3	2	3	2	3	4	3	2	2	3	5	6	6	1	2	224
134	0	1	60267683a1094d30a5c80cf4	,42	5/19/2021 19:10:08	5	5	2	22	m	2	5	1	1	1	1	2	1	2	1		2	2	2	5	4	3	2	2	2	2	2	3	4	3	1	2	1	1	2	3	1	1	4	4	3	1	2	392
247	0	1	5e84705fb69f7b0009018f61	,4	5/19/2021 21:00:56	6	5	1	20	m	2	5	1	1	1	1	2	1	2	1		3	2	2	1	4	4	4	2	4	2	2	2	2	2	2	4	4	4	2	2	4	4	6	6	6	1	2	482
572	0	1	5f7465ec20a50420ba50d0a1	,85	5/20/2021 14:09:55	4	4	4	22	w	2	2	1	2	1	1	1	1	2	1		3	2	2	1	5	2	3	5	5	5	5	3	1	3	3	4	4	5	2	5	3	4	5	6	4	1	2	229
426	0	1	5fcf9f17f5a7c20ba38e9cc9	1,14	5/20/2021 5:03:35	7	5	1	26	w	2	1	2	1	1	1	1	1	2	1		3	2	2	1	5	2	3	4	5	2	5	1	1	4	4	1	3	4	4	4	5	5	5	7	4	1	2	185
131	0	1	5da1983e424f6a0015466e6c	1,12	5/19/2021 18:39:18	5	6	2	28	m	2	1	2	1	1	1	1	1	2	1		2	2	2	1	4	2	3	4	5	3	3	2	3	4	4	3	3	5	3	3	4	4	6	6	6	1	2	221
428	0	1	5ede5833b53ce60b056de29c	,6	5/20/2021 6:18:16	5	3	4	31	w	2	1	2	1	1	1	1	1	2	1		3	1	2	2	5	2	5	4	5	2	3	2	2	4	3	4	5	5	3	3	3	4	6	6	5	1	2	279
199	0	1	5a8c6cfdaa46dd00016be205	1,97	5/19/2021 20:27:33	7	5	2	32	m	1	7	1	1	1	1	1	1	2	1		3	1	2	2	3	4	3	2	2	2	1	2	3	2	2	1	4	4	3	3	1	4	5	7	4	1	2	108
243	0	1	601f78f6f378774abbf1eb28	1,63	5/19/2021 20:56:13	5	4	2	36	m	1	7	1	1	1	1	1	1	2	1		1	2	2	1	3	1	3	3	3	3	2	3	3	2	3	3	3	4	3	3	3	2	5	5	5	1	2	115
398	0	1	606262f34a989588ef9b2461	1,57	5/20/2021 0:01:03	3	7	5	22	w	1	7	1	1	1	1	1	1	2	1		3	2	1	1	3	2	5	5	5	2	5	3	4	5	5	1	3	3	5	3	5	5	7	7	7	1	2	113
235	0	1	60188e70aac0c8161be05589	1,55	5/19/2021 20:51:27	5	6	2	34	m	1	7	1	1	1	1	1	1	2	1		3	2	2	5	4	2	3	3	4	2	3	2	3	4	2	2	3	4	3	3	4	3	5	5	4	1	2	113
221	0	1	5dea808cce8d8d19f5424b21	1,49	5/19/2021 20:45:07	2	2	4	32	m	1	7	1	1	1	1	1	1	2	1		3	2	2	1	5	1	3	3	4	2	4	2	2	2	2	1	5	5	2	3	5	5	5	5	5	1	2	113
195	0	1	5b97a4781368320001da7b6f	1,48	5/19/2021 20:25:10	7	6	4	31	m	1	7	1	1	1	1	1	1	2	1		3	2	1	1	5	2	3	3	4	3	3	2	3	4	3	2	4	5	3	3	4	4	6	6	6	1	2	144
580	0	1	5fad534f02472103c12ae6ab	1,47	5/20/2021 15:24:11	1	2	5	26	w	1	7	1	1	1	1	1	1	2	1		3	2	2	1	2	1	4	5	5	2	5	1	2	5	4	2	3	4	2	2	4	3	6	7	6	1	2	168
370	0	1	5fec8cf713597c91ac086b70	1,46	5/19/2021 22:53:10	7	5	1	23	m	1	7	1	1	1	1	1	1	2	1		2	2	2	5	2	4	3	3	3	2	2	4	4	3	3	3	3	3	2	3	3	3	3	6	3	1	2	156
569	0	1	5df113a45cc380010fe9e28d	1,4	5/20/2021 14:05:48	4	5	2	24	w	1	7	1	1	1	1	1	1	2	1		2	2	2	4	5	3	5	3	2	1	2	3	4	2	2	1	3	3	3	3	4	3	7	7	7	1	2	120
178	0	1	60848f56ce265e9a65ab459c	1,32	5/19/2021 20:14:03	7	7	2	18	m	1	7	1	1	1	1	1	1	2	1		3	2	2	4	4	4	5	2	4	3	4	3	3	5	5	3	4	5	3	4	5	4	7	5	6	1	2	167
261	0	1	5d8c83a3fcfac4001a4a3507	1,31	5/19/2021 21:12:35	5	7	4	23	w	1	7	1	1	1	1	1	1	2	1		1	2	2	3	5	1	4	4	3	2	3	2	3	2	3	2	3	4	4	3	4	5	6	4	5	1	2	126
262	0	1	5e6a8f05377131036f7eccaf	1,24	5/19/2021 21:12:52	6	5	4	32	w	1	7	1	1	1	1	1	1	2	1		2	1	2	2	5	3	4	4	4	3	5	2	2	4	3	3	5	5	4	3	4	5	5	6	4	1	2	144
202	0	1	5f43cc6d81a2720b2afae626	1,23	5/19/2021 20:29:35	2	1	2	20	m	1	7	1	1	1	1	1	1	2	1		1	2	1	3	3	4	4	3	3	3	4	3	3	3	4	3	4	4	4	3	3	4	5	7	6	1	2	189
359	0	1	60930fc9d66fa811a39b6f1b	1,22	5/19/2021 22:35:23	6	3	2	20	m	1	7	1	1	1	1	1	1	2	1		2	2	2	1	3	1	4	4	5	2	4	2	3	3	3	2	3	4	2	3	4	5	6	6	3	1	2	156
616	0	1	6096759fb1e31c4fd4664482	1,19	5/20/2021 19:21:05	7	3	2	26	w	1	7	1	1	1	1	1	1	2	1		3	2	2	3	4	2	5	4	5	1	5	2	3	4	4	1	4	4	5	3	5	5	6	7	6	1	2	205
424	0	1	5cdc111d8738880001d23c6e	1,11	5/20/2021 3:06:44	4	5	3	27	m	1	7	1	1	1	1	1	1	2	1		1	1	2	-9	5	3	2	3	2	3	4	3	4	2	2	3	5	3	1	3	3	1	4	5	5	1	2	180
150	0	1	56cb572b73cd5b0006f79acd	1,07	5/19/2021 19:44:29	3	4	4	26	w	1	7	1	1	1	1	1	1	2	1		3	2	2	1	3	3	3	3	3	3	4	3	3	3	3	3	4	4	3	3	3	3	7	7	7	1	2	165
386	0	1	5f8acec06acaf603af70b26d	1,05	5/19/2021 23:36:40	6	3	5	18	m	1	7	1	1	1	1	1	1	2	1		3	2	2	1	2	3	5	4	4	3	3	3	3	3	3	4	3	3	3	4	4	3	5	3	4	1	2	188
141	0	1	60915282f4bd824c0f780a64	1,02	5/19/2021 19:21:09	7	6	1	35	m	1	7	1	1	1	1	1	1	2	1		3	1	2	2	5	4	3	2	2	3	2	3	4	2	4	2	5	5	3	3	3	3	6	6	6	1	2	211
573	0	1	5fc25ee483e6f42fcbb1db0c	,98	5/20/2021 14:11:40	5	5	1	20	m	1	7	1	1	1	1	1	1	2	1		2	2	2	2	3	3	3	2	4	4	3	3	3	3	4	3	3	4	3	3	2	3	5	6	5	1	2	174
230	0	1	603ccbf3849f5c2f8a965848	,97	5/19/2021 20:48:04	7	6	4	29	w	1	7	1	1	1	1	1	1	2	1		3	1	2	2	5	3	3	3	3	3	3	3	3	3	3	3	3	3	3	3	3	4	7	7	7	1	2	200
259	0	1	606787966c3874085a9dc93d	,97	5/19/2021 21:10:39	6	5	2	31	m	1	7	1	1	1	1	1	1	2	1		3	2	2	1	4	1	4	4	5	2	5	1	1	5	5	2	5	5	5	5	4	4	1	2	1	1	2	222
660	0	1	5e77b88c4ffe9932815b0307	,96	5/21/2021 12:12:28	5	6	2	31	w	1	7	1	1	1	1	1	1	2	1		2	2	2	1	4	2	3	3	4	1	3	1	3	4	2	3	2	4	3	3	5	5	5	7	6	1	2	177
637	0	1	5dcd9d220942260708ff8452	,95	5/21/2021 0:52:19	5	7	2	26	m	1	7	1	1	1	1	1	1	2	1		1	1	2	1	4	4	3	2	1	2	2	4	4	2	4	3	3	4	3	3	4	4	4	7	3	1	2	191
341	0	1	603c1168208b758f82345284	,94	5/19/2021 22:13:49	6	4	1	24	m	1	7	1	1	1	1	1	1	2	1		1	2	2	3	4	2	3	5	4	2	4	2	2	4	4	1	3	3	1	1	2	1	7	7	7	1	2	276
216	0	1	5e6a3e3d265930022e81c70b	,86	5/19/2021 20:38:23	7	7	1	27	m	1	7	1	1	1	1	1	1	2	1		2	2	2	5	4	4	3	3	3	3	4	3	3	3	3	3	4	4	3	3	3	3	6	6	6	1	2	215
516	0	1	60855bbcc576c24bb3885eac	,86	5/20/2021 10:53:42	3	3	4	29	m	1	7	1	1	1	1	1	1	2	1		3	1	2	1	5	2	5	4	3	2	3	3	3	3	2	4	4	4	3	3	4	4	6	6	5	1	2	186
504	0	1	58d4ebdec8677b0001a2107b	,82	5/20/2021 10:20:51	5	6	2	36	m	1	7	1	1	1	1	1	1	2	1		3	2	2	1	4	1	5	4	4	2	3	2	3	4	3	2	3	3	3	3	3	5	1	2	1	1	2	213
175	0	1	609bf7eeb2399c8eb4599b87	,79	5/19/2021 20:11:02	1	5	4	25	w	1	7	1	1	1	1	1	1	2	1		1	1	2	3	5	2	5	4	4	2	4	3	2	4	1	3	2	5	5	3	4	4	7	5	7	1	2	210
346	0	1	5d584e8d6c6798000122a0f1	,75	5/19/2021 22:18:46	6	6	4	29	w	1	7	1	1	1	1	1	1	2	1		3	2	2	1	5	3	4	4	3	4	4	3	2	3	4	5	4	3	3	5	4	4	4	4	5	1	2	239
410	0	1	5e01e3fd2e4725d8fcf15466	,68	5/20/2021 0:32:27	1	5	5	24	w	1	7	1	1	1	1	1	1	2	1		1	2	2	4	5	1	5	4	5	1	5	1	1	5	5	1	3	3	5	5	4	5	4	7	2	1	2	256
534	0	1	6091414880a5d04b5369163f	,66	5/20/2021 11:39:44	5	7	2	24	m	1	7	1	1	1	1	1	1	2	1		2	2	2	5	2	2	3	2	3	4	4	3	1	3	4	3	3	5	4	3	3	2	6	6	6	1	2	249
640	0	1	5f0512c23963d080c45dba1a	,64	5/21/2021 4:58:36	5	3	2	21	w	1	7	1	1	1	1	1	1	2	1		3	1	2	2	3	5	3	4	2	4	4	2	2	3	3	3	4	4	3	3	3	4	7	6	7	1	2	252
297	0	1	5c8ab4225b8132001749d125	,95	5/19/2021 21:35:34	7	4	1	35	w	3	8	1	2	1	1	2	2	1	1		1	1	1	2	5	5	1	1	3	4	1	4	4	1	1	3	2	3	1	1	2	1	4	4	4	1	2	182
214	0	1	5dde74d8e2dcbddce8abea7a	1,07	5/19/2021 20:37:45	5	6	2	23	w	3	8	2	1	1	1	2	2	1	1		3	1	2	1	4	3	2	4	4	3	4	2	1	3	3	4	3	5	4	3	5	3	5	6	4	1	2	165
576	0	1	5e0108b7867681cf186893dc	,89	5/20/2021 14:19:51	6	7	1	31	w	2	8	1	1	1	1	2	2	1	1		3	1	2	2	5	3	3	4	4	4	3	2	4	2	4	4	4	4	2	2	4	1	7	7	7	1	2	234
614	0	1	5fad4dcafad6ff0008540576	,87	5/20/2021 19:07:25	7	7	1	29	m	2	8	1	1	1	1	2	2	1	1		1	1	2	2	5	1	4	5	5	5	5	2	2	5	5	3	5	4	4	5	5	5	6	6	5	1	2	251
552	0	1	5ee253bcd2ee106e39e108f2	,83	5/20/2021 12:30:08	6	4	2	32	w	2	8	1	1	1	1	2	2	1	1		3	1	1	2	5	2	4	3	3	3	3	3	4	3	3	2	3	4	4	4	3	3	6	3	6	1	2	254
509	0	1	609bf9ae6df4ed5c2741a09c	,69	5/20/2021 10:29:11	6	3	4	19	w	2	8	1	1	1	1	2	2	1	1		3	1	2	2	4	2	4	4	5	2	3	2	3	5	4	1	4	4	4	4	4	3	5	6	4	1	2	243
536	0	1	5ca8aaa5685e370018b702d1	1,07	5/20/2021 11:44:42	2	5	4	28	m	2	8	1	1	1	2	1	2	1	1		2	2	2	3	4	1	5	5	3	2	5	1	1	4	5	1	5	4	5	4	5	5	7	7	7	1	2	167
489	0	1	5f4f6af15e8dec017338fd49	,95	5/20/2021 9:35:29	7	6	1	36	m	2	8	1	2	1	1	1	2	1	1		3	1	1	2	5	4	2	3	3	5	5	4	2	3	4	2	4	4	5	3	5	4	1	6	1	1	2	166
187	0	1	5d9fa5803760ce00149b815a	,82	5/19/2021 20:21:44	5	6	3	53	w	2	8	2	1	1	1	1	2	1	1		1	1	2	3	4	2	3	3	3	3	3	2	3	3	3	3	4	5	3	3	4	4	6	7	6	1	2	187
438	0	1	5ebe5560db43b20234c9ad16	1,44	5/20/2021 7:02:47	3	3	3	33	w	1	6	1	1	1	1	1	2	1	1		3	2	2	2	5	1	3	4	4	3	4	2	2	3	4	5	5	5	3	3	3	4	6	7	6	1	2	120
430	0	1	5cfceedaac238700182fd78b	1,42	5/20/2021 6:22:06	6	5	1	24	w	1	6	1	1	1	1	1	2	1	1		2	1	1	2	5	4	4	4	3	3	4	3	2	3	4	4	3	4	3	4	2	3	5	6	4	1	2	136
658	0	1	603f47e39649cf0339527014	,99	5/21/2021 11:50:01	6	7	4	44	w	1	6	1	1	1	1	1	2	1	1		2	1	1	2	5	3	3	4	3	1	3	3	2	3	4	4	4	5	3	3	4	4	6	7	5	1	2	183
464	0	1	5bad544c023f730001a217b2	,94	5/20/2021 8:44:10	3	6	2	43	m	1	6	1	1	1	1	1	2	1	1		2	1	1	2	4	4	2	3	3	4	4	3	4	3	3	4	4	5	3	3	3	3	7	6	7	1	2	256
630	0	1	5fa314e8ef24285cf21c867f	,81	5/20/2021 22:35:26	3	5	4	38	w	1	6	1	1	1	1	1	2	1	1		3	1	1	3	4	1	4	5	4	2	4	2	2	3	2	1	3	3	3	3	5	3	4	6	5	1	2	224
505	0	1	59523878db484a000192740a	,78	5/20/2021 10:20:55	4	6	3	36	w	1	6	1	1	1	1	1	2	1	1		3	1	1	2	5	3	4	3	3	2	3	2	3	3	2	4	3	3	2	3	3	3	4	6	4	1	2	289
329	0	1	606b4bc101f75ace1d59576e	,66	5/19/2021 22:00:32	7	3	1	34	w	1	6	1	1	1	1	1	2	1	1		1	1	1	2	3	2	1	4	5	5	3	3	2	3	3	2	4	4	3	3	5	4	3	6	3	1	2	301
601	0	1	60008d34a8f991132396fa0b	1,06	5/20/2021 17:45:53	5	7	2	27	m	2	8	1	1	1	2	2	1	1	1		3	2	2	1	5	2	4	4	5	2	4	2	3	3	3	1	3	3	4	5	3	3	2	6	3	1	2	228
657	0	1	603a976ad7d94b6d00a10515	,86	5/21/2021 11:46:24	6	4	2	28	m	2	8	1	1	1	2	2	1	1	1		1	2	2	1	5	2	4	3	4	5	3	4	3	4	3	4	3	4	4	3	1	4	7	5	6	1	2	252
595	0	1	5f5384f544327d6977123f29	1,36	5/20/2021 17:13:38	6	5	1	26	m	2	8	1	2	1	1	2	1	1	1		3	2	2	1	5	2	2	3	2	4	3	4	3	2	3	2	3	3	4	4	3	4	6	6	6	1	2	134
251	0	1	5ebe6e4a226f3b1c53cd0626	1,06	5/19/2021 21:03:47	2	5	5	40	m	2	8	1	2	1	1	2	1	1	1		3	2	2	1	4	1	4	3	5	2	3	3	3	3	4	5	5	5	2	3	4	4	5	6	5	1	2	324
544	0	1	5d7ff849774f4c0019fef2e2	,79	5/20/2021 12:16:52	5	6	2	32	w	2	8	1	2	1	1	2	1	1	1		3	1	2	2	5	3	3	2	3	4	2	4	5	2	2	4	3	4	2	2	1	3	5	6	4	1	2	206
363	0	1	5f6c9d2cde863d0662b56a91	1,66	5/19/2021 22:40:36	6	5	2	24	m	2	8	2	1	1	1	2	1	1	1		3	2	2	3	5	4	4	3	3	4	3	3	3	3	3	5	3	4	3	4	3	3	4	7	7	1	2	129
598	0	1	5e82f12526ad9900094511f9	1,61	5/20/2021 17:32:43	5	6	2	20	m	2	8	2	1	1	1	2	1	1	1		2	2	2	1	4	2	2	3	4	4	4	2	3	3	4	4	3	4	4	4	5	3	6	6	5	1	2	118
389	0	1	5e37f5905a4112750bcc5da2	1,58	5/19/2021 23:47:57	5	7	4	24	m	2	8	2	1	1	1	2	1	1	1		2	1	2	4	5	4	3	2	2	4	3	3	3	3	3	3	3	4	3	3	3	3	6	6	6	1	2	148
508	0	1	5aeb68e4b59b0d00012e8720	1,53	5/20/2021 10:27:24	1	7	3	34	m	2	8	2	1	1	1	2	1	1	1		3	1	2	2	5	1	4	4	4	2	3	2	2	4	2	2	3	4	4	4	4	3	6	7	5	1	2	151
220	0	1	5bf0fc561e78580001dc43c3	1,48	5/19/2021 20:44:48	5	5	2	27	m	2	8	2	1	1	1	2	1	1	1		3	2	2	1	4	1	4	4	4	3	4	2	2	3	4	3	4	4	3	3	3	3	5	7	4	1	2	170
155	0	1	60082d4df1bbf53b195b5357	1,47	5/19/2021 19:48:05	6	3	2	26	w	2	8	2	1	1	1	2	1	1	1		2	2	2	1	4	1	4	4	5	2	4	2	2	3	2	5	4	4	4	3	4	4	3	7	2	1	2	191
517	0	1	5fff1adb1355de631967957f	1,37	5/20/2021 10:55:38	2	5	5	37	w	2	8	2	1	1	1	2	1	1	1		3	1	2	3	4	3	3	3	3	4	4	4	3	4	2	3	3	3	3	5	4	3	5	6	4	1	2	130
393	0	1	5cb1f1ccf3410900154a93a6	1,27	5/19/2021 23:54:48	6	4	4	24	m	2	8	2	1	1	1	2	1	1	1		1	1	2	1	4	3	2	2	2	5	3	4	3	3	4	4	4	3	4	4	5	3	6	6	6	1	2	155
368	0	1	609289ef0d0473e0096b280c	1,26	5/19/2021 22:44:43	5	5	4	28	w	2	8	2	1	1	1	2	1	1	1		3	1	2	3	5	2	5	4	4	3	4	3	3	4	3	1	4	5	3	3	4	5	4	6	4	1	2	171
403	0	1	5e7b485f469f741485b7803e	1,21	5/20/2021 0:02:52	1	5	5	25	w	2	8	2	1	1	1	2	1	1	1		3	2	2	1	4	1	5	4	5	1	3	2	3	3	3	1	3	4	3	4	4	3	7	6	6	1	2	147
594	0	1	5efc7275de12d1017a2442d1	1,2	5/20/2021 17:11:50	5	3	5	25	w	2	8	2	1	1	1	2	1	1	1		3	1	2	1	5	2	4	4	4	2	4	3	2	4	2	2	4	4	4	4	5	3	5	6	5	1	2	142
641	0	1	5f913915c6c9b5000b527e5f	1,2	5/21/2021 7:19:10	3	6	4	26	w	2	8	2	1	1	1	2	1	1	1		2	2	2	1	4	2	3	3	3	4	4	3	3	4	2	4	4	3	4	3	3	3	6	6	6	1	2	158
254	0	1	6050ef0ea120a620b4ba6628	1,18	5/19/2021 21:06:20	7	4	2	29	m	2	8	2	1	1	1	2	1	1	1		3	1	2	2	5	4	4	2	3	2	2	4	4	2	2	5	3	4	1	2	3	3	7	6	6	1	2	162
626	0	1	5f81c706265c90294b98c710	1,15	5/20/2021 21:41:41	2	5	5	24	m	2	8	2	1	1	1	2	1	1	1		3	2	2	1	4	2	5	4	4	3	4	2	2	4	4	4	4	5	3	4	4	2	4	6	2	1	2	202
608	0	1	6061c9e579fec48ce15eb58e	1,14	5/20/2021 18:21:03	5	6	5	21	m	2	8	2	1	1	1	2	1	1	1		3	2	2	1	4	3	4	4	4	3	4	3	3	4	4	2	2	3	3	4	3	3	1	2	1	1	2	218
635	0	1	5ecb5c9958d2956e1b3fc651	1,11	5/20/2021 23:41:31	5	3	2	26	w	2	8	2	1	1	1	2	1	1	1		3	2	2	1	4	3	5	3	3	3	4	3	2	4	5	4	3	4	4	4	3	4	4	4	2	1	2	169
205	0	1	6082bf2567ee3727b56d97a3	1	5/19/2021 20:30:38	1	2	5	25	w	2	8	2	1	1	1	2	1	1	1		3	2	2	1	5	3	4	4	4	2	3	2	3	3	2	2	3	3	3	3	4	4	4	6	5	1	2	171
466	0	1	608bc0ad5c55b282b6bbb110	,99	5/20/2021 8:51:00	6	7	2	20	w	2	8	2	1	1	1	2	1	1	1		2	1	2	2	4	4	3	4	2	4	5	3	2	4	4	1	3	4	5	5	4	3	4	6	3	1	2	211
481	0	1		,99	5/20/2021 9:20:53	7	7	2	27	w	2	8	2	1	1	1	2	1	1	1		3	1	2	2	5	2	3	4	3	3	2	4	4	2	2	4	4	4	2	3	3	3	4	5	3	1	2	332
171	0	1	5f96d655567cc405047c9346	,97	5/19/2021 20:05:29	3	2	5	23	m	2	8	2	1	1	1	2	1	1	1		2	2	2	3	4	3	3	4	3	4	5	3	3	4	4	2	4	3	5	5	3	4	4	4	4	1	2	208
275	0	1	5ca5d69682ff890012be8b11	,93	5/19/2021 21:24:37	4	5	3	28	m	2	8	2	1	1	1	2	1	1	1		2	1	2	2	5	4	4	3	2	4	3	3	3	4	3	3	3	4	3	3	3	2	4	3	4	1	2	242
388	0	1	606b94352e103bc54d43321b	,92	5/19/2021 23:40:02	6	6	1	25	m	2	8	2	1	1	1	2	1	1	1		3	2	2	2	4	2	4	5	4	3	4	2	2	4	2	2	4	4	4	4	4	4	5	6	5	1	2	266
271	0	1	607c8faf6d8e98b09d585eb3	,87	5/19/2021 21:18:21	7	3	1	26	m	2	8	2	1	1	1	2	1	1	1		2	1	2	3	5	4	2	2	1	4	3	4	4	2	3	2	3	4	4	3	4	4	6	5	5	1	2	208
461	0	1	5ccc11b7323b4500189073cb	,85	5/20/2021 8:33:54	5	3	1	32	w	2	8	2	1	1	1	2	1	1	1		1	2	2	3	4	3	2	2	3	4	2	4	4	5	5	1	3	4	2	3	3	3	4	6	5	1	2	203
454	0	1	602ac390ba730d1481320bc1	,81	5/20/2021 8:09:43	5	6	4	26	w	2	8	2	1	1	1	2	1	1	1		3	1	2	3	4	4	2	3	3	3	2	4	4	3	2	4	4	4	3	3	4	4	6	6	5	1	2	221
387	0	1	5eb47267f0e06d2c99ddbc99	,76	5/19/2021 23:37:34	7	5	4	23	w	2	8	2	1	1	1	2	1	1	1		1	2	2	2	4	1	4	4	5	3	5	1	1	4	3	1	3	5	5	3	5	3	6	7	6	1	2	258
354	0	0	5f6c9d2cde863d0662b56a91	,57	5/19/2021 22:34:09	6	5	2	24	m	2	8	2	1	1	1	2	1	1	1		3	2	2	3	5	4	4	3	3	4	3	3	3	3	4	5	3	4	4	4	3	3	7	7	4	1	2	322
358	0	1	602ce1bbabe1415f0b9a77ce	,55	5/19/2021 22:34:47	5	4	4	26	w	2	8	2	1	1	1	2	1	1	1		3	1	2	2	5	2	5	3	4	1	2	2	4	3	1	1	3	3	3	2	4	3	5	6	4	1	2	305
355	0	1	6096a5d722683dbe44f11181	,52	5/19/2021 22:34:33	5	5	2	22	w	2	8	2	1	1	1	2	1	1	1		2	1	2	2	4	2	3	4	4	3	4	2	2	4	4	2	4	4	3	3	4	3	5	6	5	1	2	340
521	0	1	5fe5a68fe7a1d236fe7b4261	,5	5/20/2021 11:04:01	5	6	3	34	w	2	8	2	1	1	1	2	1	1	1		3	1	2	2	5	4	2	3	2	3	3	4	4	2	2	2	4	5	3	3	2	3	4	5	4	1	2	404
592	0	1	5ea6a409218043023ef3d026	,39	5/20/2021 17:02:09	5	6	2	33	m	2	8	2	1	1	1	2	1	1	1		3	1	2	1	5	4	2	3	3	4	4	3	3	3	3	3	3	3	2	2	1	3	1	1	1	1	2	386
422	0	1	5e2ccde0f6283e000bd3fc97	1,89	5/20/2021 2:34:40	6	6	2	23	m	1	5	1	1	1	1	2	1	1	1		3	2	2	3	5	1	3	4	5	4	5	1	2	3	3	3	4	5	4	5	5	5	7	7	7	1	2	93
323	0	1	60521563c66a56b94dc2ef9c	1,87	5/19/2021 21:57:13	7	5	2	23	m	1	5	1	1	1	1	2	1	1	1		2	1	2	3	4	2	5	4	2	3	3	3	3	4	4	2	4	5	3	3	3	4	4	2	3	1	2	111
611	0	1	5fef891f9bf07d29c1ee7bfe	1,86	5/20/2021 18:26:22	6	6	2	21	m	1	5	1	1	1	1	2	1	1	1		2	1	2	3	5	3	4	2	4	2	2	3	3	4	3	2	3	3	4	3	4	4	4	6	2	1	2	105
662	0	1	5a094f48df3fa800015c36e7	1,83	5/21/2021 12:24:59	6	7	2	23	m	1	5	1	1	1	1	2	1	1	1		3	1	2	2	4	3	3	4	4	3	4	3	3	4	3	3	3	3	3	3	4	3	1	4	1	1	2	102
339	0	1	5fe643de0ad48b4727232bc1	1,67	5/19/2021 22:11:27	7	7	1	29	m	1	5	1	1	1	1	2	1	1	1		2	1	2	2	4	3	5	3	4	2	4	3	2	5	2	3	5	5	3	3	5	5	5	6	7	1	2	131
186	0	1	5e3a9fa71d14942ad43bb6c6	1,62	5/19/2021 20:21:20	6	6	2	27	m	1	5	1	1	1	1	2	1	1	1		3	2	2	5	4	5	3	3	2	3	2	4	4	3	3	4	3	4	2	4	3	3	7	7	7	1	2	111
588	0	1	604e43ea58d1b8206e9d85ba	1,6	5/20/2021 16:23:30	7	7	1	29	w	1	5	1	1	1	1	2	1	1	1		3	1	2	1	4	1	5	4	2	2	5	3	2	3	4	5	5	4	3	3	5	5	2	5	2	1	2	128
472	0	1	5febb0644e54097ef84c84bf	1,59	5/20/2021 9:03:50	4	3	2	25	m	1	5	1	1	1	1	2	1	1	1		3	2	2	4	5	2	4	4	3	2	4	2	3	4	4	4	4	4	4	4	4	4	4	4	4	1	2	121
379	0	1	5fef771a8f621027bda3ac69	1,57	5/19/2021 23:13:28	6	7	2	25	m	1	5	1	1	1	1	2	1	1	1		2	2	2	1	4	1	4	4	5	1	5	2	1	4	3	2	4	4	5	5	4	5	2	5	1	1	2	114
512	0	1	603251ecc29fb11fea206755	1,57	5/20/2021 10:38:48	7	4	1	26	m	1	5	1	1	1	1	2	1	1	1		3	2	2	4	5	4	3	3	3	4	4	3	3	3	3	4	3	4	3	3	3	3	3	6	3	1	2	134
467	0	1	5ea957d5cb0af2036c6cec02	1,55	5/20/2021 8:51:06	4	4	2	24	m	1	5	1	1	1	1	2	1	1	1		1	2	2	4	4	3	3	3	2	3	3	3	3	3	3	3	3	4	3	4	3	4	5	6	4	1	2	118
159	0	1	5f914eb8e0a18001acb533ec	1,54	5/19/2021 19:53:05	6	6	1	22	m	1	5	1	1	1	1	2	1	1	1		2	1	2	3	4	1	2	2	2	4	2	2	2	2	2	4	4	4	4	3	5	5	6	6	6	1	2	117
628	0	1	5fb96651fe5aef802daa6e61	1,54	5/20/2021 22:02:54	1	5	5	20	m	1	5	1	1	1	1	2	1	1	1		3	2	2	3	4	1	5	5	5	2	4	2	2	3	3	1	4	4	3	3	5	4	4	5	4	1	2	141
412	0	1	5ef26d77b146750cf9791f86	1,52	5/20/2021 0:42:23	6	4	1	19	m	1	5	1	1	1	1	2	1	1	1		1	2	2	2	4	3	2	2	2	2	2	4	4	3	3	4	4	4	5	5	4	5	6	4	6	1	2	121
148	0	1	5e557b5b7df9e657dfa337b9	1,5	5/19/2021 19:42:03	5	7	4	23	m	1	5	1	1	1	1	2	1	1	1		3	2	2	4	4	2	5	4	4	2	5	2	2	3	5	4	5	3	4	2	5	3	4	7	4	1	2	127
279	0	1	5c703ae661dd7e0001a15495	1,5	5/19/2021 21:27:00	3	6	4	18	m	1	5	1	1	1	1	2	1	1	1		2	2	2	3	4	2	4	5	5	2	4	2	2	4	5	4	5	5	4	4	4	4	4	5	4	1	2	116
479	0	1	5f2e722199b5e71ed3ec9568	1,5	5/20/2021 9:13:43	3	7	5	24	m	1	5	1	1	1	1	2	1	1	1		3	2	2	1	5	1	4	4	3	1	4	3	1	5	5	1	5	5	3	4	4	3	4	7	5	1	2	122
532	0	1	603e9c157dc2aaf82ae02b05	1,5	5/20/2021 11:38:26	7	5	5	24	m	1	5	1	1	1	1	2	1	1	1		2	2	2	4	4	1	5	5	5	4	4	1	2	4	4	1	5	5	5	5	4	4	4	6	5	1	2	140
191	0	1	60928a64967706821b6d5783	1,46	5/19/2021 20:23:37	7	6	1	19	w	1	5	1	1	1	1	2	1	1	1		1	2	2	3	4	3	4	5	5	2	5	2	3	4	3	1	4	5	4	2	5	3	6	6	5	1	2	147
232	0	1	5c0f8d00367ee9000125404a	1,45	5/19/2021 20:50:46	5	6	2	30	m	1	5	1	1	1	1	2	1	1	1		3	1	2	1	5	2	4	3	4	3	4	3	3	2	3	5	4	4	3	3	3	4	6	7	6	1	2	150
137	0	1	5f76d5c242962d176fc19e6f	1,44	5/19/2021 19:17:47	6	6	3	21	m	1	5	1	1	1	1	2	1	1	1		2	2	2	2	4	2	5	4	4	2	4	2	2	3	4	2	5	5	4	4	4	4	6	7	6	1	2	159
160	0	1	607322dad6ef62f90aedff23	1,44	5/19/2021 19:53:26	6	7	2	24	m	1	5	1	1	1	1	2	1	1	1		3	2	2	4	4	5	4	4	4	3	4	4	2	3	2	4	4	4	3	4	3	3	5	5	5	1	2	123
331	0	1	5b296504bbd4880001117a19	1,42	5/19/2021 22:01:55	7	5	1	27	m	1	5	1	1	1	1	2	1	1	1		2	1	2	2	5	4	4	3	3	2	4	3	3	3	4	5	4	4	2	4	3	3	4	7	7	1	2	175
404	0	1	5fa0947670772d100ddf97de	1,41	5/20/2021 0:11:06	2	5	4	20	m	1	5	1	1	1	1	2	1	1	1		2	2	2	1	4	1	2	1	1	4	3	2	2	3	3	1	4	3	4	3	4	3	2	3	3	1	2	126
643	0	1	5eee5be627e0dd2eb6186f16	1,41	5/21/2021 8:13:28	3	6	4	23	w	1	5	1	1	1	1	2	1	1	1		3	2	2	4	4	3	4	3	3	1	2	2	3	4	2	3	4	5	3	3	4	4	4	6	4	1	2	138
268	0	1	600935ce5d38935fbb275c06	1,4	5/19/2021 21:16:05	3	5	4	30	m	1	5	1	1	1	1	2	1	1	1		3	2	2	3	5	2	3	3	3	3	3	3	3	3	3	3	4	4	3	3	3	3	5	7	5	1	2	148
539	0	1	55a239e0fdf99b3cec08f262	1,4	5/20/2021 12:01:59	5	6	2	25	m	1	5	1	1	1	1	2	1	1	1		2	2	2	1	5	4	4	3	3	2	3	3	4	2	3	3	3	4	2	2	3	3	7	7	7	1	2	130
257	0	1	607dda44bba1c28dfb548aa4	1,38	5/19/2021 21:08:34	3	5	4	19	m	1	5	1	1	1	1	2	1	1	1		2	2	2	4	4	3	2	4	2	3	2	1	3	2	3	3	3	3	4	3	4	4	7	7	7	1	2	153
644	0	1	5ff889a13ede790a5bef229c	1,36	5/21/2021 9:28:54	5	5	2	20	w	1	5	1	1	1	1	2	1	1	1		3	1	2	2	4	5	3	2	4	5	1	4	4	2	4	5	4	5	2	2	3	5	6	7	7	1	2	122
661	0	1	5fe22420cb429d54e0d9559d	1,33	5/21/2021 12:20:53	6	5	2	28	w	1	5	1	1	1	1	2	1	1	1		3	1	2	2	5	4	3	3	3	3	3	3	4	3	3	3	3	5	2	2	2	2	7	7	7	1	2	159
228	0	1	5f0d9ede34d11c0176884a58	1,32	5/19/2021 20:46:52	6	5	1	25	w	1	5	1	1	1	1	2	1	1	1		3	1	2	2	5	2	3	4	3	2	5	1	1	3	4	3	4	5	1	3	4	5	6	7	6	1	2	144
559	0	1	5ff730c89f6fbd37a0d212f6	1,32	5/20/2021 13:18:15	5	6	2	18	m	1	5	1	1	1	1	2	1	1	1		1	1	2	2	4	5	2	4	2	5	4	3	4	4	4	2	3	5	4	2	5	4	7	7	7	1	2	155
136	0	1	5e7cdaa31fe4f9348cfe2aee	1,3	5/19/2021 19:15:36	7	7	4	22	m	1	5	1	1	1	1	2	1	1	1		2	1	2	1	4	1	4	4	2	4	5	2	1	4	4	5	4	4	5	3	4	5	4	4	5	1	2	129
197	0	1	5ee92e3092d45f2c8e493fa4	1,3	5/19/2021 20:25:43	2	6	4	23	m	1	5	1	1	1	1	2	1	1	1		2	2	2	4	4	3	4	3	4	2	4	2	2	3	4	3	4	4	4	4	3	3	6	6	5	1	2	185
308	0	1	5ff205554b3bdc659d564bdc	1,3	5/19/2021 21:43:47	6	7	2	27	m	1	5	1	1	1	1	2	1	1	1		3	1	2	1	4	5	4	3	3	2	2	3	4	4	2	1	3	3	3	5	5	3	5	6	5	1	2	173
324	0	1	5ff44a0d5474cdac91075ad9	1,3	5/19/2021 21:58:14	6	7	1	24	m	1	5	1	1	1	1	2	1	1	1		2	1	2	3	5	1	5	4	5	1	4	2	4	3	1	1	3	3	1	1	1	1	5	6	5	1	2	165
610	0	1	5f4cd7926e1f3e8ed56bd215	1,3	5/20/2021 18:22:51	7	5	1	19	m	1	5	1	1	1	1	2	1	1	1		2	2	2	4	4	2	5	5	5	2	3	3	4	1	2	2	3	4	3	3	4	4	7	7	6	1	2	137
510	0	1	5e6bdf30c6e06c1a8baa087e	1,29	5/20/2021 10:29:50	6	6	2	28	m	1	5	1	1	1	1	2	1	1	1		3	1	1	4	4	2	3	4	4	3	4	2	2	4	4	3	4	4	4	3	3	5	2	6	3	1	2	163
571	0	1	60a3776ac5dff0982916449d	1,28	5/20/2021 14:08:09	2	5	4	21	w	1	5	1	1	1	1	2	1	1	1		1	1	2	3	4	2	3	2	3	5	4	5	2	3	2	2	4	5	3	3	4	5	6	3	5	1	2	153
157	0	1	5e1c4b52cd15fa441bc3bfce	1,27	5/19/2021 19:50:25	7	6	5	25	m	1	5	1	1	1	1	2	1	1	1		3	2	2	1	5	2	5	5	5	2	4	2	2	3	3	5	3	4	4	4	5	3	7	6	6	1	2	130
309	0	1	5e8e728c05196c12a434b5f0	1,27	5/19/2021 21:44:16	5	5	2	26	m	1	5	1	1	1	1	2	1	1	1		2	1	2	3	5	4	4	3	2	4	3	3	3	3	1	3	3	3	4	4	4	4	7	6	7	1	2	180
452	0	1	5ea95e05e3953d0493df4d55	1,27	5/20/2021 8:01:37	5	6	3	19	m	1	5	1	1	1	1	2	1	1	1		1	2	2	3	4	3	2	3	3	4	4	3	2	3	3	5	3	4	3	4	2	3	6	6	6	1	2	168
201	0	1	607d81b74e8eb13d77afd7e8	1,26	5/19/2021 20:28:38	6	7	2	20	m	1	5	1	1	1	1	2	1	1	1		2	2	2	4	4	1	5	4	5	3	4	1	2	4	4	5	5	5	5	3	3	5	5	7	3	1	2	138
390	0	1	5f60bdd9b679040159ea7c5c	1,26	5/19/2021 23:51:00	7	5	1	21	w	1	5	1	1	1	1	2	1	1	1		1	2	2	4	4	4	2	2	4	3	2	3	4	2	3	2	4	4	4	3	2	3	6	7	4	1	2	155
226	0	1	5e488401d5dddb31d331199a	1,24	5/19/2021 20:46:39	6	4	2	21	m	1	5	1	1	1	1	2	1	1	1		3	2	2	3	3	2	5	5	4	3	4	3	3	3	3	2	4	4	4	3	4	5	5	4	5	1	2	150
133	0	1	5ee109bf0173420dde18a960	1,23	5/19/2021 19:04:32	6	5	2	31	w	1	5	1	1	1	1	2	1	1	1		3	1	2	2	5	4	4	3	4	4	5	3	3	3	3	2	3	4	3	4	5	3	6	6	7	1	2	127
284	0	1	5e73e2acef57d90cc52059a2	1,23	5/19/2021 21:32:34	5	6	2	22	m	1	5	1	1	1	1	2	1	1	1		1	2	2	3	4	2	4	3	4	2	2	3	4	3	2	3	4	4	3	2	3	3	6	7	7	1	2	147
475	0	1	5c07ee2ec8a208000158762d	1,23	5/20/2021 9:06:04	3	6	4	24	w	1	5	1	1	1	1	2	1	1	1		2	1	2	2	5	3	4	4	4	2	3	3	3	3	3	1	4	5	4	3	4	4	5	5	5	1	2	139
605	0	1	60047ef464c8a02d9ee0e4d1	1,23	5/20/2021 18:15:41	5	5	2	21	w	1	5	1	1	1	1	2	1	1	1		3	1	2	3	4	3	4	4	4	2	2	4	4	3	2	4	4	5	2	2	2	3	6	4	6	1	2	143
624	0	1	5f528115db04a854711549da	1,23	5/20/2021 21:14:19	3	6	5	31	m	1	5	1	1	1	1	2	1	1	1		2	1	2	1	5	2	5	5	4	3	4	2	2	3	4	1	5	5	4	3	5	5	7	7	6	1	2	140
330	0	1	6082e666f316e1cd71c0bd95	1,22	5/19/2021 22:01:08	2	5	4	20	m	1	5	1	1	1	1	2	1	1	1		2	1	2	3	4	3	4	3	3	4	5	2	1	3	4	4	3	5	4	4	3	2	4	7	5	1	2	145
434	0	1	607aeddb21021e5e09644ca2	1,22	5/20/2021 6:40:48	3	6	5	23	w	1	5	1	1	1	1	2	1	1	1		1	2	2	3	5	2	5	4	4	3	4	3	4	3	3	3	3	5	5	1	3	3	1	3	1	1	2	155
280	0	1	5fab152e756a6a5cd41c26db	1,21	5/19/2021 21:28:05	5	5	2	23	m	1	5	1	1	1	1	2	1	1	1		2	2	2	1	5	3	4	2	3	5	5	4	2	3	3	2	3	3	3	3	3	3	6	7	6	1	2	134
494	0	1	5df0262b70a8010849848537	1,2	5/20/2021 9:52:50	4	4	2	22	m	1	5	1	1	1	1	2	1	1	1		3	2	2	2	4	4	3	3	1	4	4	4	3	3	4	1	3	4	4	3	3	3	1	3	1	1	2	136
513	0	1	5fd96b1bcffb0b4807be2ed6	1,19	5/20/2021 10:41:45	6	5	2	27	w	1	5	1	1	1	1	2	1	1	1		3	2	2	3	5	3	5	5	5	4	3	3	2	5	3	4	1	3	5	3	2	3	5	5	4	1	2	181
528	0	1	5fd887e3a8010f1e61d67b05	1,19	5/20/2021 11:24:19	6	4	2	21	w	1	5	1	1	1	1	2	1	1	1		3	1	2	2	4	4	3	4	3	2	4	3	3	3	3	2	3	4	3	-9	4	3	6	7	5	1	2	162
584	0	1	6095583bbd2a4835de7d95dd	1,19	5/20/2021 16:07:48	4	6	5	19	w	1	5	1	1	1	1	2	1	1	1		3	2	2	4	4	1	4	5	5	3	5	2	2	3	3	2	4	5	5	3	4	4	6	7	6	1	2	152
384	0	1	5fe9f910cfa05517695be419	1,17	5/19/2021 23:23:03	5	5	2	23	w	1	5	1	1	1	1	2	1	1	1		3	1	2	2	4	4	4	3	2	3	5	3	2	4	4	2	4	5	4	4	5	3	7	5	6	1	2	184
417	0	1	5d8e3f7528a1ca0017bb7f08	1,17	5/20/2021 1:36:33	5	6	3	24	w	1	5	1	1	1	1	2	1	1	1		2	2	2	2	4	2	4	3	4	3	3	3	2	2	2	3	4	4	3	2	3	3	6	6	6	1	2	146
204	0	1	5bed4a41806e560001a429b1	1,14	5/19/2021 20:30:22	5	4	2	25	w	1	5	1	1	1	1	2	1	1	1		3	1	2	2	4	1	4	4	5	2	4	2	2	5	3	2	4	4	3	3	5	4	4	5	3	1	2	157
252	0	1	603bab64c439b589815667bb	1,14	5/19/2021 21:04:40	5	5	2	21	w	1	5	1	1	1	1	2	1	1	1		3	2	2	1	4	4	3	3	3	3	2	4	4	3	3	3	4	4	3	3	3	3	6	6	6	1	2	177
165	0	1	5bfd96247f7968000187fabb	1,13	5/19/2021 19:58:25	5	6	2	22	w	1	5	1	1	1	1	2	1	1	1		2	2	2	1	4	2	5	5	5	2	3	2	3	3	2	1	3	4	4	3	5	5	4	2	2	1	2	162
402	0	1	5c6bd27ae682660001455338	1,13	5/20/2021 0:02:06	5	7	5	24	m	1	5	1	1	1	1	2	1	1	1		3	2	2	2	4	1	5	5	4	3	5	2	2	4	2	4	4	4	5	5	5	5	4	4	4	1	2	170
579	0	1	60992eecbe233204748e549f	1,13	5/20/2021 15:22:34	6	5	2	30	m	1	5	1	1	1	1	2	1	1	1		2	2	2	5	5	3	2	3	2	4	4	2	2	3	4	4	4	5	2	2	4	4	4	5	4	1	2	210
267	0	1	603d1af5db9042b99bfe211e	1,1	5/19/2021 21:16:01	6	5	2	22	w	1	5	1	1	1	1	2	1	1	1		2	1	2	2	4	3	3	3	3	2	2	3	4	4	4	4	3	4	3	3	3	3	6	6	5	1	2	170
281	0	1	5d8c96e60ef92e001a7b8876	1,09	5/19/2021 21:29:34	4	6	4	27	m	1	5	1	1	1	1	2	1	1	1		3	1	2	1	5	2	3	3	2	3	3	2	3	4	4	3	5	5	4	2	3	3	6	6	5	1	2	160
274	0	1	60207652caa62b6a34ff96dc	1,08	5/19/2021 21:21:06	5	4	4	22	m	1	5	1	1	1	1	2	1	1	1		1	2	2	1	4	2	4	4	3	2	2	2	3	3	4	1	4	4	3	3	5	4	6	7	5	1	2	180
397	0	1	5e0f4a466887bc6665d54477	1,08	5/19/2021 23:59:13	6	5	2	20	w	1	5	1	1	1	1	2	1	1	1		3	2	2	2	4	2	2	2	3	3	3	4	4	3	3	2	3	4	3	3	3	3	6	6	5	1	2	204
606	0	1	5fda0cb090594536df271d12	1,08	5/20/2021 18:17:49	6	5	1	20	w	1	5	1	1	1	1	2	1	1	1		3	1	2	3	4	3	4	4	3	3	3	2	3	3	3	4	4	5	4	3	4	2	6	6	6	1	2	160
365	0	1	5dc0b3e0b8a4b0069c7d4d60	1,07	5/19/2021 22:43:09	7	6	1	24	m	1	5	1	1	1	1	2	1	1	1		3	2	2	1	4	4	2	4	4	4	5	2	2	3	3	3	4	4	4	5	5	5	7	6	5	1	2	181
305	0	1	6011443098168f0008bae1ca	1,05	5/19/2021 21:42:42	6	2	2	22	m	1	5	1	1	1	1	2	1	1	1		3	2	2	4	4	1	5	4	5	3	5	2	3	3	2	5	3	4	4	5	4	4	4	7	3	1	2	166
421	0	1	5fd6e26851ee1565e2a5f0d3	1,05	5/20/2021 2:24:15	6	6	1	21	m	1	5	1	1	1	1	2	1	1	1		2	2	2	4	4	2	4	3	2	3	4	3	4	2	5	2	3	4	2	3	4	4	4	5	4	1	2	163
223	0	1	6046b9bf731b0611fe4d0159	1,04	5/19/2021 20:45:27	6	5	2	23	m	1	5	1	1	1	1	2	1	1	1		1	2	2	3	4	1	1	3	4	4	5	2	2	3	2	4	3	4	5	5	4	4	4	6	6	1	2	170
441	0	1	5f26a25e3070d9401a10ed62	1,02	5/20/2021 7:14:37	6	6	4	22	w	1	5	1	1	1	1	2	1	1	1		1	1	2	4	5	2	5	3	3	2	4	2	2	4	3	4	3	5	4	4	4	4	4	7	5	1	2	183
563	0	1	5ea1e8daeebbed0dabdaee6d	1,02	5/20/2021 13:48:00	6	5	2	26	w	1	5	1	1	1	1	2	1	1	1		3	1	2	2	5	4	3	2	3	4	3	3	4	3	4	2	3	4	3	4	3	3	6	7	6	1	2	203
590	0	1	601003850fe88f252e98061a	1,01	5/20/2021 17:01:26	6	4	2	23	w	1	5	1	1	1	1	2	1	1	1		3	2	2	4	4	4	4	4	3	4	4	3	1	2	3	2	4	4	5	5	5	4	5	3	4	1	2	171
277	0	1	6027eac2f4090f09439ee8e4	1	5/19/2021 21:26:48	7	5	4	21	w	1	5	1	1	1	1	2	1	1	1		2	2	2	5	4	1	2	5	5	3	5	2	1	4	5	4	5	5	5	5	4	3	5	7	6	1	2	167
332	0	1	5fef28c2feba31d456459420	1	5/19/2021 22:03:51	7	3	1	20	w	1	5	1	1	1	1	2	1	1	1		2	2	2	3	4	3	3	3	4	3	3	2	4	3	3	4	3	4	3	3	3	4	4	4	3	1	2	192
547	0	1	5f1c4dcf9f48184a6e563a64	1	5/20/2021 12:18:02	5	3	2	21	w	1	5	1	1	1	1	2	1	1	1		3	2	2	3	4	4	5	3	3	2	4	3	3	3	3	1	3	4	5	3	4	2	3	1	2	1	2	213
602	0	1	5c14c9ad2544be0001e9edba	,99	5/20/2021 17:50:58	6	5	4	20	w	1	5	1	1	1	1	2	1	1	1		1	1	2	3	4	2	4	5	4	3	4	2	2	3	3	1	3	4	4	5	5	3	5	6	5	1	2	210
143	0	1	5b922622a31c3400012713e8	,98	5/19/2021 19:31:28	5	5	2	21	m	1	5	1	1	1	1	2	1	1	1		2	2	2	1	4	3	3	3	3	4	4	2	2	3	3	5	4	4	3	3	5	3	6	7	6	1	2	189
196	0	1	5ea8286db500e122d8c9a19c	,98	5/19/2021 20:25:17	7	6	2	23	w	1	5	1	1	1	1	2	1	1	1		3	1	2	2	5	4	3	3	2	3	3	3	4	3	3	4	3	3	3	3	3	3	2	5	2	1	2	167
367	0	1	5be1fa42a769b70001d43d20	,98	5/19/2021 22:44:37	4	5	4	24	w	1	5	1	1	1	1	2	1	1	1		2	2	2	5	4	4	1	3	2	4	3	4	3	4	4	3	4	4	4	4	4	3	5	6	5	1	2	218
246	0	1	5f208c768e0e8a3ae4eba5db	,97	5/19/2021 21:00:11	5	7	3	25	w	1	5	1	1	1	1	2	1	1	1		1	2	2	2	4	3	4	3	4	2	3	3	3	3	4	3	3	4	3	3	4	4	4	4	5	1	2	191
400	0	1	600eef2ab9ca7c016d3ae411	,97	5/20/2021 0:01:31	6	6	1	18	m	1	5	1	1	1	1	2	1	1	1		2	2	2	4	3	2	1	2	2	5	1	4	3	1	3	1	3	4	3	3	5	4	6	4	6	1	2	197
290	0	1	5d3316aaa754dc00188b15d1	,96	5/19/2021 21:34:34	2	5	1	27	w	1	5	1	1	1	1	2	1	1	1		3	1	2	3	5	2	4	5	4	2	3	1	3	3	3	5	4	4	4	3	3	4	6	7	5	1	2	193
522	0	1	6089a33be1b6d114299118e6	,94	5/20/2021 11:05:03	7	5	1	22	m	1	5	1	1	1	1	2	1	1	1		1	2	2	4	4	3	4	3	4	2	5	1	1	3	2	2	3	4	2	1	5	4	6	7	7	1	2	204
615	0	1	5a09b895517dfb00013db8b8	,94	5/20/2021 19:08:39	6	3	5	27	m	1	5	1	1	1	1	2	1	1	1		3	2	2	2	4	2	4	4	5	4	5	2	2	3	4	2	4	5	4	3	4	4	6	6	3	1	2	182
519	0	1	5f8d8c3e137791095a887244	,93	5/20/2021 10:58:11	7	6	4	27	w	1	5	1	1	1	1	2	1	1	1		3	1	2	2	5	3	4	3	3	4	5	4	4	4	4	2	4	5	3	4	2	4	5	7	3	1	2	182
520	0	1	5e81228fbb2c2c808a9a07ba	,93	5/20/2021 10:59:14	3	7	4	21	m	1	5	1	1	1	1	2	1	1	1		2	1	2	5	2	1	5	5	5	2	4	2	2	4	2	5	4	5	4	4	5	3	7	7	7	1	2	195
557	0	1	5e5e6391a4048401dd65e570	,93	5/20/2021 12:44:29	6	5	1	27	w	1	5	1	1	1	1	2	1	1	1		1	1	2	2	5	1	3	4	5	3	5	2	1	4	3	4	4	4	5	4	4	4	4	6	3	1	2	192
374	0	1	6016eae989b4b28d8987c1e7	,92	5/19/2021 23:02:57	3	5	4	36	w	1	5	1	1	1	1	2	1	1	1		3	2	2	2	5	2	4	4	5	4	4	3	3	3	4	4	3	4	4	4	3	4	6	6	5	1	2	258
460	0	1	605b10079aebbc75ef84f18a	,92	5/20/2021 8:29:00	3	7	5	25	w	1	5	1	1	1	1	2	1	1	1		2	2	2	3	5	2	5	3	5	2	3	2	3	3	2	2	3	5	3	3	3	3	3	1	3	1	2	230
607	0	1	5fa1a602a40a3e2debd534f8	,92	5/20/2021 18:18:40	5	5	1	32	w	1	5	1	1	1	1	2	1	1	1		2	2	2	3	4	2	1	2	2	5	2	4	3	3	2	1	3	4	5	4	5	5	6	6	6	1	2	182
285	0	1	60928a250d3bfcb9a26fe8ef	,91	5/19/2021 21:32:59	3	6	5	23	w	1	5	1	1	1	1	2	1	1	1		3	2	2	4	4	3	4	3	3	2	2	4	4	3	3	1	3	3	3	2	3	3	5	7	4	1	2	205
529	0	1	5fd47ba1d676bf1ec132cb6d	,91	5/20/2021 11:31:39	5	5	4	25	w	1	5	1	1	1	1	2	1	1	1		1	2	2	5	4	1	4	3	5	2	3	2	2	4	3	1	4	5	4	3	4	3	5	6	4	1	2	189
392	0	1	6007fb97a9902d332d791cf4	,9	5/19/2021 23:54:26	4	5	4	28	m	1	5	1	1	1	1	2	1	1	1		3	2	2	1	5	2	3	4	3	2	4	2	3	4	3	3	3	4	3	3	5	4	4	7	3	1	2	201
468	0	1	5ed74abbf3b2f81ccf7c2a3a	,89	5/20/2021 8:53:40	6	5	1	21	w	1	5	1	1	1	1	2	1	1	1		3	2	2	1	4	2	4	3	5	2	4	2	2	3	3	1	4	5	4	3	5	3	6	5	6	1	2	174
484	0	1	5e3956afd38f3315f0720383	,89	5/20/2021 9:28:10	3	6	4	23	w	1	5	1	1	1	1	2	1	1	1		3	2	2	3	5	4	5	4	4	2	3	2	3	3	2	1	3	4	3	4	3	4	7	6	7	1	2	198
524	0	1	6049fabcff2a93a8e473bf19	,89	5/20/2021 11:09:42	6	5	2	23	w	1	5	1	1	1	1	2	1	1	1		3	1	2	2	4	3	4	5	4	3	4	3	2	4	4	2	4	5	4	3	3	3	5	4	4	1	2	191
575	0	1	5ef77d9a1fe826495faa80c9	,89	5/20/2021 14:19:48	5	5	2	24	m	1	5	1	1	1	1	2	1	1	1		2	2	2	3	5	3	3	3	3	3	3	2	3	2	2	4	3	4	3	2	3	3	6	6	6	1	2	196
266	0	1	60538a67c07b8e1f8c3a21ea	,87	5/19/2021 21:15:29	6	7	4	21	w	1	5	1	1	1	1	2	1	1	1		2	2	1	2	4	4	2	5	4	3	4	2	4	5	3	2	4	4	3	3	4	2	3	5	4	1	2	213
488	0	1	5fa25cd1baae28428939e011	,87	5/20/2021 9:31:26	5	3	2	31	w	1	5	1	1	1	1	2	1	1	1		3	1	2	2	5	2	5	3	4	2	2	3	3	3	3	2	3	3	4	4	5	3	6	6	6	1	2	200
314	0	1	5fca4e4cbced115ef0e1cddd	,86	5/19/2021 21:50:57	5	5	2	29	w	1	5	1	1	1	1	2	1	1	1		3	1	2	5	5	3	4	2	3	2	1	4	4	2	3	2	4	4	3	1	1	3	6	6	5	1	2	206
207	0	1	6044dd80294e1e567c2fbca9	,85	5/19/2021 20:31:17	6	5	1	24	w	1	5	1	1	1	1	2	1	1	1		2	2	2	4	5	1	4	4	5	2	4	2	4	4	2	5	4	5	2	4	4	3	7	7	6	1	2	200
562	0	1	603b698a160c3e79055f0368	,84	5/20/2021 13:40:52	4	5	4	26	m	1	5	1	1	1	1	2	1	1	1		3	1	2	2	4	2	2	4	4	3	3	2	2	3	3	5	4	4	2	4	3	3	5	6	4	1	2	211
565	0	1	6055f92e0e5919c7ccb3ccd1	,84	5/20/2021 13:52:44	6	4	2	18	w	1	5	1	1	1	1	2	1	1	1		3	2	2	3	3	2	3	2	5	4	4	2	4	5	2	4	3	5	5	2	5	4	6	6	2	1	2	224
582	0	1	5d7a7be5877e2900190d33dd	,83	5/20/2021 16:04:58	5	6	2	23	m	1	5	1	1	1	1	2	1	1	1		3	2	2	4	4	2	5	3	3	2	3	2	3	3	2	5	3	4	4	3	5	3	5	6	5	1	2	255
593	0	1	5f6870c631d13c4bc71146bc	,83	5/20/2021 17:11:07	7	5	1	27	m	1	5	1	1	1	1	2	1	1	1		1	2	2	2	5	4	1	4	3	4	5	2	3	4	4	4	3	4	5	5	4	5	4	6	5	1	2	206
233	0	1	5eb4491ced6bf72896d8ac4e	,82	5/19/2021 20:50:48	5	4	2	19	m	1	5	1	1	1	1	2	1	1	1		3	2	2	3	4	4	3	3	3	2	2	3	4	3	2	3	3	4	3	3	3	3	4	5	3	1	2	219
325	0	1	5de6af7a047da3625e97b7c0	,82	5/19/2021 21:58:21	6	3	2	23	m	1	5	1	1	1	1	2	1	1	1		1	2	2	4	4	4	3	2	2	3	2	3	4	3	2	5	2	2	2	2	3	3	3	4	2	1	2	293
652	0	1	60140a6677aab7353e504619	,82	5/21/2021 10:59:37	6	5	2	22	m	1	5	1	1	1	1	2	1	1	1		1	2	2	5	4	2	4	4	5	5	1	3	4	4	1	4	4	5	2	1	2	4	6	6	5	1	2	197
343	0	1	5ea9ad841801790dcc4588f1	,8	5/19/2021 22:16:13	6	4	1	22	m	1	5	1	1	1	1	2	1	1	1		2	2	2	1	4	2	4	3	5	3	3	2	2	3	3	2	3	4	3	3	4	4	6	6	4	1	2	232
206	0	1	60060089125e50636ad6719e	,79	5/19/2021 20:31:02	5	6	3	23	w	1	5	1	1	1	1	2	1	1	1		1	2	2	3	4	2	4	4	4	3	4	2	2	3	3	3	3	3	5	3	5	3	4	5	5	1	2	221
316	0	1	608e6f5a4de2ef9dcc49456d	,79	5/19/2021 21:53:04	5	6	2	24	m	1	5	1	1	1	1	2	1	1	1		3	1	2	4	4	2	4	4	4	3	4	2	3	3	3	4	3	3	5	4	4	3	4	3	4	1	2	262
495	0	1	5f7b57a09155a20fb21f0420	,78	5/20/2021 9:54:51	5	4	2	25	w	1	5	1	1	1	1	2	1	1	1		3	2	2	3	5	2	4	4	4	2	4	3	4	4	4	4	4	4	3	3	3	3	7	6	7	1	2	221
553	0	1	5f8f333371a1831563eb39ff	,77	5/20/2021 12:30:21	5	5	2	28	m	1	5	1	1	1	1	2	1	1	1		3	2	2	2	4	2	4	3	4	2	3	3	3	4	3	4	3	4	3	4	4	3	4	6	4	1	2	245
260	0	1	591aac50ef20c600015d8c5d	,75	5/19/2021 21:11:43	4	5	3	26	nicht-binär	1	5	1	1	1	1	2	1	1	1		3	2	2	2	5	2	4	3	3	2	2	3	4	3	2	3	4	4	3	2	3	4	5	4	5	1	2	258
317	0	1	6032d22d6de00f33a1665ef6	,75	5/19/2021 21:53:53	6	7	2	25	m	1	5	1	1	1	1	2	1	1	1		3	2	2	2	5	4	2	4	3	4	4	4	2	3	3	2	3	4	4	4	4	2	6	7	5	1	2	244
583	0	1	6020545f88ba91655f99e6b9	,74	5/20/2021 16:06:03	5	7	5	21	w	1	5	1	1	1	1	2	1	1	1		3	1	2	1	5	1	3	4	4	5	5	3	1	3	1	4	5	5	5	5	5	5	4	6	4	1	2	304
654	0	1	602d84d365a9048044b320fe	,74	5/21/2021 11:20:19	2	5	4	25	Divers	1	5	1	1	1	1	2	1	1	1		3	1	2	3	4	1	5	5	5	1	3	1	1	5	1	1	4	4	4	1	5	3	4	6	4	1	2	235
169	0	1	60a2d1b84de712d86e10512c	,72	5/19/2021 20:02:10	6	5	2	28	m	1	5	1	1	1	1	2	1	1	1		3	2	2	1	5	4	4	4	4	2	3	2	3	2	2	5	5	5	1	2	2	3	6	5	5	1	2	377
533	0	1	5fb3ad6fd6b39d0008d2f414	,72	5/20/2021 11:39:05	6	4	2	23	m	1	5	1	1	1	1	2	1	1	1		3	1	2	2	4	2	4	4	3	2	4	3	2	4	3	1	4	4	4	4	3	4	7	5	4	1	2	271
406	0	1	5f2c219fff1d740774c31e2f	,71	5/20/2021 0:20:11	7	4	1	24	w	1	5	1	1	1	1	2	1	1	1		3	2	2	5	5	2	5	5	5	4	5	2	2	5	5	5	5	5	5	4	5	5	7	6	3	1	2	244
493	0	1	5a0af79849add9000140d8dd	,71	5/20/2021 9:52:50	7	5	1	23	w	1	5	1	1	1	1	2	1	1	1		3	2	2	3	4	1	4	5	5	3	5	1	1	3	2	1	5	5	5	5	4	5	5	6	6	1	2	245
507	0	1	5ebe645556b9d91c0e5b0658	,7	5/20/2021 10:26:55	5	6	4	21	w	1	5	1	1	1	1	2	1	1	1		3	2	2	2	4	4	4	3	3	3	4	4	4	3	4	4	3	4	3	3	4	3	7	5	6	1	2	289
416	0	1	5d95da80c7e39c0018d4ef05	,69	5/20/2021 1:18:18	7	6	4	25	w	1	5	1	1	1	1	2	1	1	1		3	1	2	5	5	2	4	4	4	2	4	2	2	4	3	2	4	4	3	3	4	5	4	5	4	1	2	257
345	0	1	6088194185e5b94fba9a2da1	,67	5/19/2021 22:17:35	5	7	2	22	w	1	5	1	1	1	1	2	1	1	1		3	1	2	2	4	3	5	2	5	3	5	3	4	3	1	2	4	5	4	4	4	4	6	4	6	1	2	225
337	0	1	6017f5447f813caa4cf30c18	,66	5/19/2021 22:10:38	6	7	2	26	m	1	5	1	1	1	1	2	1	1	1		3	2	2	2	5	3	4	3	2	2	2	3	2	3	3	2	4	4	3	2	4	4	7	7	6	1	2	266
182	0	1	609c1911e81c2d95ed623392	,65	5/19/2021 20:18:42	6	3	2	24	w	1	5	1	1	1	1	2	1	1	1		2	2	2	2	5	2	4	4	3	3	3	3	4	2	2	3	3	5	3	3	4	4	6	6	6	1	2	327
152	0	1	5c630e19593eb0000170c115	,63	5/19/2021 19:46:52	4	4	4	20	m	1	5	1	1	1	1	2	1	1	1		2	2	2	1	4	4	3	2	3	3	3	3	4	2	2	2	3	4	3	3	3	3	5	4	5	1	2	277
162	0	1	5c1e9f51cf15f7000165a552	,61	5/19/2021 19:54:10	2	4	4	24	m	1	5	1	1	1	1	2	1	1	1		2	2	2	3	5	2	5	4	4	3	4	1	3	4	4	3	5	4	4	3	4	4	4	6	5	1	2	274
373	0	1	59170ddf2b6cff00014219ed	,61	5/19/2021 23:00:34	3	5	4	34	w	1	5	1	1	1	1	2	1	1	1		3	2	2	5	2	5	3	2	2	4	3	3	3	3	3	3	4	3	2	4	3	3	6	6	6	1	2	347
589	0	1	60789bd14d91fb2d7c892c78	,6	5/20/2021 16:50:13	5	6	2	20	w	1	5	1	1	1	1	2	1	1	1		3	1	2	4	4	2	5	4	3	2	4	3	2	4	2	2	4	5	5	4	4	3	6	7	6	1	2	303
301	0	1	60929a2f8b8b6bde7fa92378	,58	5/19/2021 21:39:18	7	5	2	19	m	1	5	1	1	1	1	2	1	1	1		3	2	2	5	4	5	4	2	4	4	4	5	5	3	4	3	2	3	1	4	2	2	6	6	6	1	2	302
604	0	1	60928d68a69da8b4a8b919be	,58	5/20/2021 18:10:57	5	4	2	22	w	1	5	1	1	1	1	2	1	1	1		1	1	2	3	4	4	3	3	2	3	3	4	4	3	3	3	4	4	3	3	3	3	7	7	6	1	2	367
240	0	1	598786514473ce00015b9940	,57	5/19/2021 20:53:32	5	6	2	24	m	1	5	1	1	1	1	2	1	1	1		1	2	2	2	2	4	4	3	2	4	4	4	4	3	4	4	4	4	4	2	2	1	7	6	6	1	2	231
655	0	1	5e89daf95efe32000b208cd3	,53	5/21/2021 11:22:46	7	5	1	22	m	1	5	1	1	1	1	2	1	1	1		3	2	2	2	4	1	4	5	5	4	5	2	2	3	2	5	4	4	5	4	4	4	5	4	5	1	2	345
180	0	1	6009f2b10438ca0e059f311a	,52	5/19/2021 20:17:53	4	3	3	25	m	1	5	1	1	1	1	2	1	1	1		3	2	2	3	4	2	3	3	4	2	4	3	4	4	3	2	3	4	4	3	3	3	6	5	6	1	2	349
586	0	1	6092d30e292d224a6747eb55	,48	5/20/2021 16:12:12	5	6	4	18	w	1	5	1	1	1	1	2	1	1	1		1	2	1	5	4	1	4	4	5	3	4	2	2	3	2	1	3	4	4	4	4	5	5	7	3	1	2	334
651	0	1	5c7eabd028ae1a00166b09bb	,78	5/21/2021 10:43:03	4	4	3	34	m	2	8	2	1	1	2	1	1	1	1		3	1	2	2	5	4	3	3	3	1	2	4	4	2	3	4	3	4	2	2	4	3	2	6	2	1	2	234
351	0	1	5e9da350559b8209baec1e58	,64	5/19/2021 22:29:32	4	7	4	35	w	2	8	2	1	1	2	1	1	1	1		3	1	2	2	5	2	4	4	4	3	3	2	4	3	2	3	4	5	3	3	4	5	7	6	6	1	2	277
541	0	1	5efa20ab8dd7fe81e42eb367	1,83	5/20/2021 12:03:32	5	6	2	30	m	1	4	1	1	1	2	1	1	1	1		1	2	2	1	3	4	5	4	2	2	4	4	4	3	4	4	3	4	3	4	2	4	4	5	6	1	2	102
291	0	1	604d26915c5dc2a98d18c7fd	1,55	5/19/2021 21:34:35	7	5	1	20	m	1	2	1	1	1	2	1	1	1	1		2	2	2	2	4	1	5	5	5	2	3	4	2	2	1	1	4	4	4	3	5	1	7	7	7	1	2	139
395	0	1	60967603f70fa88a47bf933f	1,43	5/19/2021 23:57:42	5	5	2	24	m	1	2	1	1	1	2	1	1	1	1		3	1	2	2	4	2	5	4	5	2	2	2	2	4	3	2	3	3	4	3	4	4	1	1	1	1	2	123
407	0	1	5e7a3b8a61d3e4012cabe1f1	1,14	5/20/2021 0:22:18	6	4	2	20	m	1	2	1	1	1	2	1	1	1	1		3	2	2	1	3	3	4	5	5	2	4	3	2	4	4	4	3	4	5	3	5	4	5	5	6	1	2	187
471	0	1	606188887097cd3704b3c99b	1,11	5/20/2021 8:59:16	3	5	2	19	m	1	2	1	1	1	2	1	1	1	1		3	2	2	4	3	4	2	2	3	3	3	4	3	2	1	3	4	2	1	4	3	4	4	3	3	1	2	188
492	0	1	60520eb33959d4a6ddcd01f3	1,09	5/20/2021 9:45:25	7	2	4	32	m	1	2	1	1	1	2	1	1	1	1		3	1	2	1	4	2	4	4	3	3	4	1	2	5	3	1	5	5	4	5	3	5	6	7	6	1	2	151
650	0	1	60912392a8445a016fd78ec0	1,04	5/21/2021 10:20:51	5	6	5	25	m	1	2	1	1	1	2	1	1	1	1		3	2	2	2	3	4	4	3	3	4	4	2	4	2	2	3	3	4	4	3	4	4	4	6	5	1	2	188
548	0	1	5faafd5302c87f57102b68cd	,94	5/20/2021 12:24:36	5	4	2	24	m	1	2	1	1	1	2	1	1	1	1		2	2	2	5	3	3	4	3	3	4	3	2	2	3	3	2	3	4	3	4	4	3	4	7	4	1	2	256
568	0	1	5e19e8964af67a25fe2dedd9	,91	5/20/2021 14:04:43	7	7	4	24	w	1	2	1	1	1	2	1	1	1	1		2	1	2	5	4	3	3	4	4	2	3	2	3	2	2	4	4	3	2	3	3	4	6	7	6	1	2	203
299	0	1	606c940f4e51cfff9aa7fbc0	,84	5/19/2021 21:36:26	5	7	1	24	m	1	2	1	1	1	2	1	1	1	1		2	1	2	4	4	3	2	2	3	4	3	4	3	2	3	3	4	4	4	3	2	1	5	7	6	1	2	270
653	0	1	606b2815400e410c8fe68694	,84	5/21/2021 11:14:05	6	5	2	19	m	1	2	1	1	1	2	1	1	1	1		1	2	2	3	3	2	5	4	4	2	3	3	4	3	5	1	3	3	5	1	3	5	1	2	1	1	2	283
437	0	1	6098f0aa014e1343c4dc1abd	,56	5/20/2021 7:00:17	5	3	2	21	w	1	2	1	1	1	2	1	1	1	1		1	2	2	3	4	4	1	2	2	1	4	3	2	3	4	1	3	4	3	4	2	3	4	4	2	1	2	275
142	0	1	606e1c5281290cd21c8b3cad	,5	5/19/2021 19:23:05	5	5	4	36	m	1	2	1	1	1	2	1	1	1	1		1	1	2	2	2	1	4	4	4	3	5	1	2	4	3	5	5	5	5	3	5	5	3	4	3	1	2	378
145	0	1	608d46683c6f80c5ae1063ae	,48	5/19/2021 19:37:24	5	4	4	19	m	1	2	1	1	1	2	1	1	1	1		2	2	2	1	4	2	5	4	3	2	4	2	3	4	2	2	3	4	4	3	3	3	5	5	6	1	2	477
193	0	1	60930e6e9ffdfebbf1c2c320	,46	5/19/2021 20:23:51	7	2	5	20	m	1	2	1	1	1	2	1	1	1	1		2	1	2	2	3	1	5	5	5	1	5	1	1	5	1	5	5	5	5	5	5	5	4	6	1	1	2	351
312	0	1	5e906752076c3736b88d4aa4	1,58	5/19/2021 21:48:33	3	5	4	32	m	1	3	1	1	2	1	1	1	1	1		3	1	1	2	5	1	3	3	3	3	4	3	3	3	3	2	3	3	3	4	4	3	2	5	2	1	2	115
567	0	1	5f2bee97c58e050008db16fa	,58	5/20/2021 14:02:50	6	7	3	50	w	1	3	1	1	2	1	1	1	1	1		3	2	2	1	5	1	3	3	4	5	3	3	3	3	3	1	3	4	3	5	3	3	4	7	2	1	2	289
192	0	1	5c539971116c770001f11b7b	1,53	5/19/2021 20:23:41	2	3	4	37	w	2	8	2	2	1	1	1	1	1	1		2	1	2	2	5	1	4	3	4	4	4	2	3	2	3	1	4	4	3	5	4	3	7	7	7	1	2	114
239	0	1	5f298b2b7823df0a46e25d81	,65	5/19/2021 20:53:21	3	4	4	41	w	2	8	2	2	1	1	1	1	1	1		3	2	2	1	5	2	3	5	5	2	3	2	2	4	4	3	4	4	3	3	4	3	6	7	5	1	2	258
540	0	1	6017e65b304523aa34eed1cd	1,68	5/20/2021 12:03:07	7	7	1	22	m	1	2	1	2	1	1	1	1	1	1		2	2	2	4	4	3	3	3	3	3	3	3	3	3	3	3	3	3	3	3	3	3	4	7	5	1	2	122
622	0	1	6050ffdc934fdf999c52b2e2	1,44	5/20/2021 20:55:03	6	5	1	22	m	1	2	1	2	1	1	1	1	1	1		2	2	2	1	3	4	3	4	4	2	4	3	4	2	3	3	4	5	3	3	2	3	6	5	5	1	2	149
321	0	1	5d32eca29094e60016565b12	1,43	5/19/2021 21:57:12	7	5	1	30	w	1	2	1	2	1	1	1	1	1	1		1	2	2	3	5	3	5	4	4	3	4	2	2	1	1	5	3	3	3	3	5	4	7	6	7	1	2	148
463	0	1	5cb19af6c642510015463de2	1,4	5/20/2021 8:39:43	6	5	1	33	m	1	2	1	2	1	1	1	1	1	1		2	1	2	2	4	4	3	3	3	3	3	3	3	5	3	3	4	3	4	3	3	5	1	6	1	1	2	119
234	0	1	5f23274c95e7ff0ba6391a95	1,35	5/19/2021 20:51:21	3	5	3	33	m	1	2	1	2	1	1	1	1	1	1		2	1	2	5	5	1	5	3	4	3	5	2	2	4	4	3	2	2	4	4	5	3	1	4	1	1	2	142
478	0	1	5911c0655cad2600016032bd	1,33	5/20/2021 9:12:06	6	5	5	37	w	1	2	1	2	1	1	1	1	1	1		3	2	2	1	3	4	3	3	3	4	4	2	2	5	4	2	4	5	4	5	4	5	6	7	5	1	2	156
153	0	1	5e7badc46db6e81de3d76ebd	1,26	5/19/2021 19:46:54	4	4	3	34	m	1	2	1	2	1	1	1	1	1	1		3	2	2	1	5	2	4	3	3	3	4	3	3	3	3	2	4	4	4	3	3	3	6	7	6	1	2	132
561	0	1	5a2158111a1ad3000138f7e1	1,17	5/20/2021 13:23:16	3	6	5	42	m	1	2	1	2	1	1	1	1	1	1		3	1	1	4	5	1	4	4	5	5	4	2	3	4	4	3	5	5	4	3	4	2	5	7	6	1	2	166
138	0	1	5b165033f6cef00001427e90	1,12	5/19/2021 19:17:49	5	5	1	36	w	1	2	1	2	1	1	1	1	1	1		2	1	2	1	5	2	4	3	5	2	3	3	3	2	2	5	4	5	2	3	4	4	7	7	7	1	2	151
183	0	1	609691fef14348e7b1dbe327	1,11	5/19/2021 20:18:45	6	5	1	33	m	1	2	1	2	1	1	1	1	1	1		3	2	2	1	3	3	3	4	4	3	2	3	4	3	3	3	5	5	1	3	3	3	4	3	4	1	2	171
244	0	1	5bbbdca68f3bd70001e713ef	1,08	5/19/2021 20:57:17	3	5	4	33	m	1	2	1	2	1	1	1	1	1	1		3	2	2	1	5	3	4	3	4	2	2	2	4	4	3	4	4	4	2	3	4	3	6	7	6	1	2	167
456	0	1	5be95af71ca46b0001862746	1,02	5/20/2021 8:13:44	3	4	2	46	m	1	2	1	2	1	1	1	1	1	1		3	1	2	2	5	2	4	4	2	2	4	2	2	4	3	5	3	4	4	2	4	4	4	6	3	1	2	176
566	0	1	5f2ea8b3704e4d078da3c725	1,02	5/20/2021 13:53:15	4	5	3	22	m	1	2	1	2	1	1	1	1	1	1		1	2	2	2	4	3	3	3	3	3	3	3	3	3	3	3	3	3	3	3	3	3	3	3	3	1	2	260
203	0	1	5e94aa8e11d9b92eff5f1a16	,99	5/19/2021 20:30:05	6	6	4	25	m	1	2	1	2	1	1	1	1	1	1		3	2	2	3	4	4	3	2	2	4	2	3	4	1	3	3	4	4	2	2	3	3	6	7	6	1	2	173
449	0	1	5592a7f2fdf99b3a9e651fd9	,98	5/20/2021 7:55:01	6	6	1	55	m	1	2	1	2	1	1	1	1	1	1		2	1	2	2	5	3	4	5	4	2	2	3	4	2	2	4	5	5	4	3	4	5	6	6	7	1	2	191
603	0	1	5dd42fa39b6104414f7025a2	,98	5/20/2021 18:01:43	3	4	4	45	m	1	2	1	2	1	1	1	1	1	1		3	1	1	3	5	2	3	3	4	3	4	2	2	3	3	4	3	4	4	3	3	3	4	6	4	1	2	178
352	0	1	60513ec07ee46769ed029be4	,92	5/19/2021 22:30:46	4	4	2	43	m	1	2	1	2	1	1	1	1	1	1		3	1	2	1	5	4	4	3	3	3	3	4	3	3	4	3	4	4	3	3	3	3	6	6	6	1	2	187
537	0	1	594277843b74ac0001bcffd8	,73	5/20/2021 11:54:11	5	5	4	51	w	1	2	1	2	1	1	1	1	1	1		3	1	2	4	5	2	5	4	4	2	2	2	4	4	2	5	4	4	4	2	3	2	6	7	6	1	2	263
530	0	1	5f105d3fba8a0d057a287ac8	,69	5/20/2021 11:34:10	5	4	2	32	m	1	2	1	2	1	1	1	1	1	1		3	1	2	1	5	3	4	4	4	4	4	2	2	3	4	2	4	4	3	3	4	4	6	6	6	1	2	274
377	0	1	5e6d2835e0de62000922c8c2	,62	5/19/2021 23:11:38	4	6	4	45	w	1	2	1	2	1	1	1	1	1	1		3	2	2	3	4	1	4	4	5	2	3	1	3	5	3	4	4	5	4	4	4	5	3	5	3	1	2	271
385	0	1	60548f4c7e12da7443c545ae	,62	5/19/2021 23:32:44	6	3	2	25	w	1	2	1	2	1	1	1	1	1	1		3	1	2	2	5	4	4	2	2	1	4	5	5	1	3	2	4	4	1	2	3	1	6	6	5	1	2	296
237	0	1	5ed0f0bb34177d0009582f38	,58	5/19/2021 20:52:38	3	7	4	61	w	1	2	1	2	1	1	1	1	1	1		3	1	2	4	4	3	3	4	3	3	4	2	2	4	3	3	3	3	3	3	3	4	4	5	3	1	2	247
161	0	1	60915a5ad91c6f5cdcb5cf9f	,55	5/19/2021 19:53:44	7	7	4	61	w	1	2	1	2	1	1	1	1	1	1		2	2	2	1	5	2	3	5	5	4	5	3	5	5	5	1	3	3	3	5	3	5	2	6	1	1	2	313
656	0	1	5fe74996a35c0e0b4e72b4f0	,49	5/21/2021 11:24:16	1	5	5	60	w	1	2	1	2	1	1	1	1	1	1		1	1	2	2	5	1	5	5	5	1	3	1	2	4	3	1	3	3	4	3	4	5	1	7	1	1	2	372
455	0	1	5fd206b9aa0fbf249adf4280	1,88	5/20/2021 8:10:13	7	6	1	44	m	1	1	2	1	1	1	1	1	1	1		2	1	2	3	4	4	2	3	2	4	1	4	4	1	3	5	3	3	2	2	3	2	5	7	6	1	2	99
418	0	1	5ccc2bfc7b328800012f9b6e	1,81	5/20/2021 1:44:27	5	7	2	32	m	1	1	2	1	1	1	1	1	1	1		3	1	2	1	5	2	4	3	2	3	4	3	3	3	2	4	3	3	4	3	2	3	5	5	4	1	2	98
620	0	1	5c2ca1fd9461620001c07208	1,78	5/20/2021 19:54:27	7	6	1	28	m	1	1	2	1	1	1	1	1	1	1		3	2	2	1	5	3	5	3	4	3	4	2	3	2	4	4	3	3	4	4	3	5	6	5	6	1	2	88
458	0	1	5f46566c96503002817c9bfa	1,72	5/20/2021 8:18:25	4	5	5	27	w	1	1	2	1	1	1	1	1	1	1		1	1	2	2	4	3	2	3	2	4	1	4	2	4	4	5	3	4	5	4	5	3	6	7	6	1	2	109
255	0	1	6073023f135654edeceef65f	1,7	5/19/2021 21:06:40	2	5	5	29	m	1	1	2	1	1	1	1	1	1	1		3	2	2	1	5	4	4	3	3	4	4	2	2	3	3	2	3	4	3	4	5	3	2	6	4	1	2	101
442	0	1	5de41671e3e0cc4129b5e3c1	1,69	5/20/2021 7:20:50	3	5	4	38	m	1	1	2	1	1	1	1	1	1	1		3	1	1	2	5	1	4	4	5	2	4	2	2	4	4	2	3	3	4	4	4	4	3	3	3	1	2	100
439	0	1	5f6e0193d2da8c2cb5e7beec	1,68	5/20/2021 7:07:55	7	6	4	32	m	1	1	2	1	1	1	1	1	1	1		2	1	1	1	4	4	4	2	2	4	3	4	4	2	2	4	4	4	2	2	3	3	7	6	4	1	2	97
440	0	1	5bbaeece0cb04c00014feeba	1,68	5/20/2021 7:11:19	5	6	2	26	m	1	1	2	1	1	1	1	1	1	1		2	2	2	3	4	2	4	4	4	2	3	2	3	4	2	2	3	3	3	3	2	3	6	5	5	1	2	141
184	0	1	5702439e7a84480009b6413d	1,65	5/19/2021 20:20:35	3	7	5	27	w	1	1	2	1	1	1	1	1	1	1		3	2	2	1	5	1	5	5	5	1	2	1	4	4	2	1	5	5	5	5	5	5	7	7	6	1	2	99
350	0	1	599c5fd46c165e000113ff35	1,64	5/19/2021 22:26:10	7	6	2	28	m	1	1	2	1	1	1	1	1	1	1		3	1	2	2	5	2	3	4	4	2	3	2	3	3	2	4	3	4	3	3	4	3	6	6	5	1	2	115
357	0	1	5c02863ac776820001bd6749	1,64	5/19/2021 22:34:44	7	7	2	23	m	1	1	2	1	1	1	1	1	1	1		3	2	2	2	4	2	2	4	4	3	5	2	1	4	3	1	5	4	5	5	5	3	4	6	5	1	2	135
296	0	1	5e986435a93c9104ab935f20	1,63	5/19/2021 21:35:28	7	6	1	31	m	1	1	2	1	1	1	1	1	1	1		3	2	2	1	4	3	4	3	4	3	2	4	4	3	2	4	3	3	3	3	3	3	7	6	7	1	2	101
303	0	1	5c1b7d465b2ab700015b3576	1,63	5/19/2021 21:40:42	3	5	4	29	m	1	1	2	1	1	1	1	1	1	1		3	1	2	2	5	2	4	4	4	2	2	3	2	5	4	2	3	5	2	1	4	5	6	6	3	1	2	109
176	0	1	5f247ac02b2b8805b6cce266	1,6	5/19/2021 20:11:53	7	6	1	37	m	1	1	2	1	1	1	1	1	1	1		2	1	1	2	5	3	3	4	3	5	5	3	5	5	3	3	1	1	1	5	3	3	4	4	4	1	2	123
647	0	1	5ea948c05c4fda0008e8805d	1,57	5/21/2021 10:05:55	4	5	5	31	m	1	1	2	1	1	1	1	1	1	1		3	2	2	2	5	2	4	4	3	4	3	4	3	4	2	4	3	3	3	3	4	4	3	4	3	1	2	103
556	0	1	5aad4225811b2000016f6ed1	1,54	5/20/2021 12:36:34	6	5	2	32	m	1	1	2	1	1	1	1	1	1	1		2	2	2	3	5	2	2	3	4	4	4	3	2	4	4	4	4	4	3	5	4	4	6	7	6	1	2	127
179	0	1	5e864200d6d24f0abb95df2e	1,51	5/19/2021 20:14:25	7	4	1	32	m	1	1	2	1	1	1	1	1	1	1		3	2	2	1	4	3	5	4	4	1	4	3	3	4	4	4	3	3	4	3	5	3	5	4	5	1	2	118
597	0	1	60398ac9960cdb4fb94381e2	1,5	5/20/2021 17:26:03	5	5	2	27	m	1	1	2	1	1	1	1	1	1	1		2	1	2	2	5	3	4	3	2	2	3	3	3	2	2	3	3	4	2	2	3	3	6	6	6	1	2	130
209	0	1	6096764f2af9d3f0f7b8ef7c	1,49	5/19/2021 20:31:25	4	5	4	32	m	1	1	2	1	1	1	1	1	1	1		3	2	2	2	5	4	3	3	3	3	4	3	3	3	2	4	4	5	3	2	3	3	6	7	7	1	2	125
236	0	1	6078628911558be0eb2e40bb	1,49	5/19/2021 20:51:38	7	5	5	39	m	1	1	2	1	1	1	1	1	1	1		3	1	2	2	5	2	2	3	3	4	5	3	2	4	4	2	3	4	4	5	5	2	5	6	5	1	2	127
491	0	1	59e6ed442f63d30001c8fa22	1,48	5/20/2021 9:44:43	7	4	2	33	w	1	1	2	1	1	1	1	1	1	1		3	2	2	1	5	4	2	4	3	4	3	3	3	4	3	2	3	3	3	3	4	3	6	6	4	1	2	107
549	0	1	6047a59398d5e20008f2a9ae	1,47	5/20/2021 12:25:14	2	4	5	32	m	1	1	2	1	1	1	1	1	1	1		3	1	2	2	5	2	4	3	4	3	3	3	4	3	2	4	4	4	3	2	4	3	4	5	4	1	2	116
621	0	1	55c629bcfdf99b44204e74e2	1,44	5/20/2021 20:37:07	7	7	1	31	w	1	1	2	1	1	1	1	1	1	1		2	1	2	2	5	4	4	3	3	3	4	4	2	3	3	3	3	4	4	5	3	3	7	6	7	1	2	129
638	0	1	5fff0b0bcbc37a5f5928ed26	1,44	5/21/2021 1:03:58	3	5	3	38	m	1	1	2	1	1	1	1	1	1	1		3	2	2	1	5	3	4	3	4	3	2	4	4	2	3	3	4	4	2	3	3	3	5	6	5	1	2	135
659	0	1	5d5a650898cf220016ec58fe	1,44	5/21/2021 11:59:50	6	7	2	40	m	1	1	2	1	1	1	1	1	1	1		1	1	1	2	5	3	1	3	2	4	4	4	3	3	3	4	3	4	4	4	4	2	4	6	5	1	2	141
344	0	1	5fe84e225ce3ae22034d0376	1,43	5/19/2021 22:16:44	6	6	2	26	w	1	1	2	1	1	1	1	1	1	1		3	1	2	2	5	2	4	4	4	2	5	2	2	4	5	5	5	5	4	4	4	3	7	7	7	1	2	118
459	0	1	5c338ac6c75f190001e7fb97	1,42	5/20/2021 8:23:24	5	5	2	30	m	1	1	2	1	1	1	1	1	1	1		3	2	2	1	5	3	3	4	5	4	4	2	2	3	4	4	4	4	4	3	2	2	6	5	6	1	2	134
518	0	1	5e792095d7f4f001779708b5	1,42	5/20/2021 10:57:22	6	5	1	30	m	1	1	2	1	1	1	1	1	1	1		2	1	1	2	5	3	3	4	3	4	3	4	2	4	4	2	4	4	3	2	3	2	6	5	6	1	2	135
258	0	1	6002fb4af0850728b3693a76	1,4	5/19/2021 21:10:37	3	6	4	32	m	1	1	2	1	1	1	1	1	1	1		2	1	1	3	5	2	2	4	5	5	5	2	2	3	3	2	4	5	4	5	5	4	4	6	5	1	2	128
213	0	1	6069bacfdb232b7cc37e6664	1,38	5/19/2021 20:36:13	6	6	1	25	m	1	1	2	1	1	1	1	1	1	1		2	2	2	1	4	2	3	3	5	3	3	2	4	4	3	4	4	5	3	3	3	3	1	7	2	1	2	152
500	0	1	604a15e331983a2353a5b2cb	1,38	5/20/2021 9:57:49	5	7	5	26	w	1	1	2	1	1	1	1	1	1	1		2	1	2	2	5	4	3	4	3	3	4	3	3	4	3	5	3	4	3	3	4	4	6	5	6	1	2	153
600	0	1	5f3a2bccf6fb65000b904abf	1,37	5/20/2021 17:37:12	6	4	2	26	m	1	1	2	1	1	1	1	1	1	1		3	2	2	1	3	2	5	5	5	3	4	2	2	5	3	5	3	3	3	3	4	3	1	6	1	1	2	200
168	0	1	593ed931d7edb800015241ce	1,36	5/19/2021 20:02:04	3	6	4	31	m	1	1	2	1	1	1	1	1	1	1		2	1	1	4	4	3	3	2	4	3	2	3	4	2	2	5	4	4	3	2	2	2	6	6	4	1	2	141
158	0	1	5c258d9a3217420001e6bdf4	1,33	5/19/2021 19:51:38	5	3	1	367	m	1	1	2	1	1	1	1	1	1	1		3	2	2	1	3	5	4	3	3	1	1	4	4	2	1	3	4	3	3	1	2	2	2	6	2	1	2	135
619	0	1	5f9c1dd2d396ae05538943ca	1,33	5/20/2021 19:53:02	3	6	4	30	m	1	1	2	1	1	1	1	1	1	1		3	1	2	2	5	3	4	3	4	2	3	2	3	3	3	2	4	4	3	3	3	4	6	7	6	1	2	141
498	0	1	5b1e7d4e68a5ed000173b3dd	1,32	5/20/2021 9:57:18	3	5	4	30	m	1	1	2	1	1	1	1	1	1	1		3	1	2	2	5	3	4	3	3	3	3	2	3	4	4	3	3	4	3	3	4	2	6	5	5	1	2	135
577	0	1	605e5e656a6e4b82d65eaa3d	1,32	5/20/2021 15:08:41	5	5	2	26	m	1	1	2	1	1	1	1	1	1	1		2	2	2	2	4	2	4	4	4	3	4	2	2	4	4	3	3	4	4	4	4	3	3	3	2	1	2	140
435	0	1	5e5fbff6de7bcc2fc7f396db	1,31	5/20/2021 6:47:41	6	4	3	27	w	1	1	2	1	1	1	1	1	1	1		3	1	2	5	5	2	3	4	3	3	3	3	3	2	4	3	4	4	2	2	3	2	6	7	7	1	2	137
554	0	1	60049f1c5db9c861cc3f2736	1,31	5/20/2021 12:30:43	5	5	2	26	m	1	1	2	1	1	1	1	1	1	1		3	1	2	2	5	1	2	2	4	4	4	2	2	4	4	5	4	5	2	3	4	3	6	4	5	1	2	145
250	0	1	565248ccfea9c60012c5cc62	1,3	5/19/2021 21:02:09	3	5	4	34	m	1	1	2	1	1	1	1	1	1	1		3	2	2	1	5	1	4	3	3	3	3	3	3	5	3	2	4	5	3	3	3	3	6	6	6	1	2	140
163	0	1	6047160c7861011a33829c25	1,29	5/19/2021 19:56:50	7	6	1	29	m	1	1	2	1	1	1	1	1	1	1		2	1	2	2	5	2	5	3	4	2	4	2	2	4	3	4	5	5	3	4	3	3	3	5	4	1	2	142
470	0	1	5dffd62218e869c0210f37c8	1,29	5/20/2021 8:58:47	3	6	4	43	m	1	1	2	1	1	1	1	1	1	1		3	1	2	2	5	1	4	4	3	3	3	2	4	4	4	5	3	4	3	3	4	3	4	5	3	1	2	137
477	0	1	5f32d5f107d49607c3f6cf7a	1,29	5/20/2021 9:09:20	5	7	3	36	w	1	1	2	1	1	1	1	1	1	1		3	2	2	1	4	2	1	1	2	5	5	5	5	2	3	1	3	4	4	4	5	3	7	7	5	1	2	151
490	0	1	5eac03734b0300025caefcaf	1,29	5/20/2021 9:44:38	6	6	2	26	w	1	1	2	1	1	1	1	1	1	1		3	2	2	1	5	2	4	4	4	3	4	1	2	1	2	2	3	4	4	4	3	3	2	3	3	1	2	147
564	0	1	5c80df401792150015db1469	1,29	5/20/2021 13:49:19	5	5	2	31	m	1	1	2	1	1	1	1	1	1	1		3	1	2	2	5	2	4	4	4	2	4	3	3	4	3	5	4	4	3	4	3	2	5	6	5	1	2	145
181	0	1	5c851854f9d18a00165561b6	1,27	5/19/2021 20:18:39	6	5	4	32	m	1	1	2	1	1	1	1	1	1	1		1	2	2	1	5	4	2	4	4	4	4	2	2	4	4	3	4	4	3	4	4	3	5	5	6	1	2	126
215	0	1	601c5471aaa42f75036d5a62	1,27	5/19/2021 20:38:07	6	5	1	18	m	1	1	2	1	1	1	1	1	1	1		3	2	2	2	3	4	4	4	4	2	3	3	3	2	2	3	3	4	4	3	2	3	5	4	5	1	2	155
496	0	1	5a0709eb728b1b0001ad8fd4	1,27	5/20/2021 9:57:02	6	5	2	27	w	1	1	2	1	1	1	1	1	1	1		3	1	2	1	5	3	2	3	3	4	4	2	4	2	3	3	4	4	2	4	3	2	5	6	5	1	2	153
265	0	1	556db04dfdf99b26054b1768	1,26	5/19/2021 21:15:19	7	7	4	28	w	1	1	2	1	1	1	1	1	1	1		2	1	2	3	5	4	3	4	3	1	3	2	2	4	2	4	3	4	3	4	5	3	6	6	6	1	2	152
144	0	1	5ea859400befd7288acf02fa	1,24	5/19/2021 19:36:22	6	7	2	29	w	1	1	2	1	1	1	1	1	1	1		3	2	2	1	5	2	5	3	4	3	4	3	4	2	2	4	3	4	2	4	2	3	5	5	5	1	2	227
147	0	1	5bf3199ebe7c7300017b710a	1,24	5/19/2021 19:40:36	5	5	3	37	m	1	1	2	1	1	1	1	1	1	1		1	2	2	1	4	2	3	3	3	3	3	3	2	3	3	3	4	4	3	3	3	4	4	6	4	1	2	129
578	0	1	5e4d3751f4289c1836682322	1,24	5/20/2021 15:15:17	3	2	4	40	m	1	1	2	1	1	1	1	1	1	1		1	1	1	2	5	3	4	4	1	3	4	3	3	2	4	3	4	4	3	3	2	4	6	6	5	1	2	146
527	0	1	5f1c0f2fe0ba324564f22329	1,22	5/20/2021 11:20:20	5	7	3	29	m	1	1	2	1	1	1	1	1	1	1		3	1	2	2	5	1	5	4	4	3	3	2	3	4	2	5	4	4	1	2	3	3	4	5	6	1	2	177
353	0	1	5eea814890703f10e73373a6	1,21	5/19/2021 22:32:46	5	5	2	34	m	1	1	2	1	1	1	1	1	1	1		3	1	2	2	5	4	4	5	4	1	5	4	2	4	4	3	4	4	3	4	4	4	7	7	7	1	2	155
170	0	1	5eb1f62f6645cd355782fb57	1,2	5/19/2021 20:02:13	6	6	2	29	m	1	1	2	1	1	1	1	1	1	1		2	1	2	2	5	3	4	3	3	2	3	2	3	3	3	3	3	4	3	3	3	3	6	6	6	1	2	182
231	0	1	5c0d988625aaf80001dbee91	1,2	5/19/2021 20:49:37	2	6	4	26	m	1	1	2	1	1	1	1	1	1	1		3	2	2	3	3	5	4	4	4	2	3	3	4	4	4	3	3	4	3	4	4	3	7	7	7	1	2	155
270	0	1	5baf689c51dfa8000130f19f	1,2	5/19/2021 21:17:06	7	6	3	31	m	1	1	2	1	1	1	1	1	1	1		3	1	2	2	5	2	5	3	3	2	3	2	3	4	3	4	3	4	3	2	4	3	4	6	3	1	2	149
448	0	1	5ed0f32322df27000b6a5cbb	1,2	5/20/2021 7:48:02	4	5	3	36	m	1	1	2	1	1	1	1	1	1	1		3	2	2	1	5	4	3	3	4	3	2	3	3	3	3	4	4	4	3	-9	3	4	6	6	6	1	2	166
574	0	1	5fa2613a499be44309d3fe64	1,2	5/20/2021 14:14:56	3	3	4	32	w	1	1	2	1	1	1	1	1	1	1		2	1	2	2	5	3	4	4	4	3	4	3	3	4	2	3	3	5	2	3	4	3	5	6	5	1	2	149
382	0	1	608da2c8179dc575e4fd6e23	1,19	5/19/2021 23:19:56	6	6	2	31	m	1	1	2	1	1	1	1	1	1	1		3	1	2	2	5	3	3	4	4	3	3	3	3	3	3	3	4	4	3	3	3	2	4	4	5	1	2	173
501	0	1	60494947bf5d886024515979	1,19	5/20/2021 10:13:58	6	5	1	25	m	1	1	2	1	1	1	1	1	1	1		3	2	2	1	5	2	3	2	2	4	2	5	3	3	2	5	3	4	2	5	4	3	6	5	7	1	2	160
245	0	1	5ed11123e0781101d4f5e8d1	1,18	5/19/2021 20:59:21	3	1	3	30	m	1	1	2	1	1	1	1	1	1	1		2	2	2	1	5	2	3	3	3	4	2	4	4	2	3	2	3	3	2	2	2	2	1	2	1	1	2	146
302	0	1	601acb2067409b31ed73ed63	1,18	5/19/2021 21:39:42	6	5	1	28	w	1	1	2	1	1	1	1	1	1	1		3	2	2	1	5	4	2	2	2	4	1	4	4	4	3	2	3	3	2	1	2	1	7	7	6	1	2	163
497	0	1	5ecc4f72f96883812c318574	1,18	5/20/2021 9:57:04	7	5	2	24	m	1	1	2	1	1	1	1	1	1	1		1	2	2	3	4	4	4	3	4	4	3	2	3	2	3	4	4	5	2	3	3	3	6	6	6	1	2	159
591	0	1	5ba1606a7afca3000194ff8a	1,18	5/20/2021 17:01:56	4	5	4	35	m	1	1	2	1	1	1	1	1	1	1		3	1	1	2	5	3	4	3	3	3	3	3	3	3	3	4	4	5	3	3	4	3	5	7	5	1	2	147
319	0	1	556db1d1fdf99b26054b1774	1,17	5/19/2021 21:55:27	7	5	1	25	w	1	1	2	1	1	1	1	1	1	1		3	2	2	1	5	4	3	5	5	3	3	2	2	2	2	5	4	3	3	3	5	3	7	7	7	1	2	169
631	0	1	5f235b5958bf82063d91be7c	1,17	5/20/2021 22:40:35	5	4	2	31	m	1	1	2	1	1	1	1	1	1	1		3	1	2	1	5	2	4	3	2	2	3	3	3	3	3	2	2	4	3	3	4	2	6	5	5	1	2	156
295	0	1	5ef639490c02a50e4ea6eef4	1,16	5/19/2021 21:35:20	4	5	3	35	w	1	1	2	1	1	1	1	1	1	1		2	1	2	2	4	1	5	5	5	1	5	1	1	5	1	1	5	5	5	5	4	4	3	7	3	1	2	161
338	0	1	605898732f3b5728acf9634f	1,16	5/19/2021 22:10:54	3	6	5	29	w	1	1	2	1	1	1	1	1	1	1		1	1	2	2	5	2	4	4	4	2	2	3	2	4	3	5	3	5	1	1	3	3	5	4	6	1	2	166
633	0	1	607c2a3b9a8fa4f71409ee72	1,16	5/20/2021 23:14:07	6	4	1	27	m	1	1	2	1	1	1	1	1	1	1		3	1	2	3	5	1	3	5	4	2	5	1	2	1	3	2	3	4	3	3	2	4	5	5	4	1	2	155
263	0	1	5b4464e1f5920200016d1622	1,15	5/19/2021 21:13:14	5	6	4	27	w	1	1	2	1	1	1	1	1	1	1		3	1	2	2	5	2	5	4	4	3	4	2	2	3	3	5	4	4	2	3	4	4	4	6	5	1	2	176
315	0	1	6011a8082afff7108f8c2a3a	1,15	5/19/2021 21:51:50	3	4	4	24	w	1	1	2	1	1	1	1	1	1	1		1	1	2	2	4	3	4	4	4	4	3	3	2	3	3	2	4	4	4	4	4	2	6	7	6	1	2	153
443	0	1	5adee34309eae2000112f3ec	1,14	5/20/2021 7:36:19	5	6	3	41	w	1	1	2	1	1	1	1	1	1	1		3	2	2	1	5	3	3	3	3	4	3	3	3	4	2	2	3	3	3	4	3	3	1	6	1	1	2	166
278	0	1	5a7fab56f49c9a0001f3549e	1,13	5/19/2021 21:26:48	5	4	2	28	m	1	1	2	1	1	1	1	1	1	1		2	2	2	1	5	2	5	4	5	3	3	2	3	4	4	2	3	5	4	2	3	4	5	7	4	1	2	267
462	0	1	5e67bf09c530a9035434a8fc	1,13	5/20/2021 8:37:46	1	4	4	31	w	1	1	2	1	1	1	1	1	1	1		3	1	1	2	5	2	4	4	4	4	4	3	2	3	3	4	4	4	4	4	4	4	7	7	7	1	2	141
525	0	1	5a28738fb4a5de00011af471	1,13	5/20/2021 11:13:13	5	5	3	43	w	1	1	2	1	1	1	1	1	1	1		3	2	2	1	5	2	3	3	3	3	4	2	3	3	3	4	3	3	3	4	4	4	5	6	5	1	2	180
436	0	1	5a74e93feea3d300016dd8ca	1,12	5/20/2021 6:52:15	6	6	2	31	m	1	1	2	1	1	1	1	1	1	1		1	1	1	2	4	3	4	3	3	3	3	2	3	3	3	4	4	5	4	3	3	4	7	5	6	1	2	175
164	0	1	5fad398b1e32f43eff7c50e2	1,11	5/19/2021 19:57:01	6	7	4	23	w	1	1	2	1	1	1	1	1	1	1		3	1	2	5	5	3	2	4	3	4	4	4	4	5	5	5	4	5	2	2	5	2	5	4	5	1	2	148
272	0	1	6046ac1161b60d0fc94b0000	1,11	5/19/2021 21:18:45	5	3	2	26	m	1	1	2	1	1	1	1	1	1	1		2	1	2	2	5	2	5	4	3	3	4	2	2	4	4	5	4	4	4	4	4	4	6	6	6	1	2	145
613	0	1	5f68a907efe6b000080540be	1,11	5/20/2021 19:01:04	4	5	2	28	m	1	1	2	1	1	1	1	1	1	1		3	1	2	2	5	2	2	4	4	3	4	1	2	3	4	5	4	4	5	5	4	3	4	3	4	1	2	169
486	0	1	5fd09f2110c908033ca15046	1,1	5/20/2021 9:29:22	5	4	4	23	w	1	1	2	1	1	1	1	1	1	1		3	1	2	2	4	2	4	5	2	2	4	1	2	4	4	2	4	4	3	3	4	3	6	6	4	1	2	185
596	0	1	57500cc3508a0c00072a4a71	1,1	5/20/2021 17:25:42	6	5	1	25	m	1	1	2	1	1	1	1	1	1	1		2	2	2	3	5	4	4	3	3	5	4	3	3	2	2	3	4	5	3	3	3	2	7	6	6	1	2	189
333	0	1	600b1f3544c463105252791a	1,09	5/19/2021 22:06:06	5	5	3	33	m	1	1	2	1	1	1	1	1	1	1		1	2	2	1	4	3	3	3	3	3	3	3	3	3	3	3	3	4	3	3	3	3	6	4	2	1	2	185
618	0	1	607d8aaa8ba024336c361bff	1,09	5/20/2021 19:32:16	3	5	5	31	m	1	1	2	1	1	1	1	1	1	1		3	1	2	2	5	2	4	4	3	2	1	2	3	3	2	2	3	5	2	3	2	5	7	6	7	1	2	210
487	0	1	5f9c865ea9976b154adf1e9c	1,08	5/20/2021 9:29:54	7	5	2	32	w	1	1	2	1	1	1	1	1	1	1		3	1	2	2	5	2	3	3	4	3	4	3	3	2	4	5	4	4	3	3	4	3	6	7	7	1	2	169
587	0	1	5ee24391e623062fb141d619	1,08	5/20/2021 16:20:07	7	7	1	29	w	1	1	2	1	1	1	1	1	1	1		3	1	2	2	5	4	3	3	3	4	4	3	3	3	4	3	4	5	3	4	3	4	5	7	5	1	2	156
444	0	1	600f2f9d27f86b0d394d21b9	1,07	5/20/2021 7:39:53	7	4	2	29	m	1	1	2	1	1	1	1	1	1	1		3	1	2	2	5	4	4	3	3	2	2	4	4	2	2	4	3	4	4	3	2	2	7	7	7	1	2	155
642	0	1	5906ff5f0070cb000186b5fb	1,07	5/21/2021 7:52:32	5	5	3	61	m	1	1	2	1	1	1	1	1	1	1		1	1	2	2	3	4	3	3	3	4	3	3	4	3	3	3	4	4	3	3	3	4	6	6	5	1	2	149
210	0	1	5c8f66153e08e20016d09b26	1,06	5/19/2021 20:32:28	4	5	2	30	m	1	1	2	1	1	1	1	1	1	1		3	1	2	2	4	4	3	3	3	3	2	3	4	2	3	3	3	4	2	2	3	3	6	4	5	1	2	192
269	0	1	60985765b512bf1619df9e82	1,06	5/19/2021 21:16:18	5	6	2	25	m	1	1	2	1	1	1	1	1	1	1		3	2	2	1	5	4	3	3	4	4	3	3	4	4	4	4	4	4	3	3	3	2	4	5	4	1	2	188
335	0	1	5eb181ce611ac50989d4bd03	1,06	5/19/2021 22:08:45	2	7	5	36	m	1	1	2	1	1	1	1	1	1	1		3	1	2	2	5	1	5	4	5	3	4	2	2	3	2	2	4	5	4	4	5	4	7	7	7	1	2	179
371	0	1	5f14ae1200ee580bf5ace9d6	1,06	5/19/2021 22:53:29	3	6	5	33	m	1	1	2	1	1	1	1	1	1	1		3	1	2	2	5	2	4	3	5	3	4	3	3	3	2	5	3	4	3	3	4	4	6	6	6	1	2	168
376	0	1	5fbe72941cf1d201bc50c1d4	1,06	5/19/2021 23:10:43	6	6	2	33	w	1	1	2	1	1	1	1	1	1	1		3	1	2	2	5	2	4	3	4	2	2	3	3	3	4	3	4	5	3	4	3	3	6	5	6	1	2	162
154	0	1	5a6f131746f0230001ce3d97	1,05	5/19/2021 19:47:51	4	4	4	38	w	1	1	2	1	1	1	1	1	1	1		3	1	2	2	5	2	3	3	3	3	2	2	3	3	4	3	4	5	3	3	3	3	7	7	5	1	2	149
326	0	1	5ee7fbc114d0a60f9b076fb6	1,05	5/19/2021 21:59:42	3	5	4	43	m	1	1	2	1	1	1	1	1	1	1		3	1	1	5	5	2	3	4	4	3	3	2	3	5	2	4	3	4	5	3	5	2	6	6	5	1	2	166
360	0	1	5f75986c7befb820e5497fe2	1,05	5/19/2021 22:37:25	7	5	1	40	m	1	1	2	1	1	1	1	1	1	1		2	1	1	2	5	3	3	2	2	4	5	3	2	5	4	5	4	4	5	2	4	3	6	7	3	1	2	171
465	0	1	5ffafd344024c14f1c91ee57	1,05	5/20/2021 8:45:11	7	5	1	36	m	1	1	2	1	1	1	1	1	1	1		2	1	1	1	3	5	1	1	3	3	1	5	5	1	1	3	5	5	4	4	5	5	4	7	6	1	2	213
320	0	1	5c744518f4e2ff0001d0ec9b	1,04	5/19/2021 21:57:01	7	6	1	43	m	1	1	2	1	1	1	1	1	1	1		3	2	2	1	5	2	4	4	4	3	4	2	4	3	3	4	4	4	4	4	4	5	5	6	5	1	2	193
322	0	1	601b99357b8b5d571623e923	1,04	5/19/2021 21:57:13	3	5	4	36	w	1	1	2	1	1	1	1	1	1	1		1	1	2	2	4	2	4	3	3	3	3	2	3	4	3	4	4	5	3	3	3	3	4	6	4	1	2	191
429	0	1	604b169fe4b7991ec08da3a6	1,04	5/20/2021 6:18:43	5	6	2	30	m	1	1	2	1	1	1	1	1	1	1		2	1	1	2	5	3	4	2	4	4	4	3	2	3	3	2	2	3	4	4	2	1	6	6	6	1	2	168
485	0	1	5fa54bf67f55d61f1657d822	1,04	5/20/2021 9:28:53	3	5	5	29	m	1	1	2	1	1	1	1	1	1	1		3	1	2	1	5	2	2	4	4	3	3	2	3	4	3	4	5	5	3	4	2	5	7	6	6	1	2	188
514	0	1	5a942689b5e2110001c67d93	1,04	5/20/2021 10:47:01	5	3	1	31	m	1	1	2	1	1	1	1	1	1	1		3	2	2	1	3	3	2	3	3	4	3	4	4	3	3	4	2	3	2	4	3	3	4	6	3	1	2	175
542	0	1	5cfcbd1a9ba985000103baa4	1,04	5/20/2021 12:10:21	6	5	1	31	m	1	1	2	1	1	1	1	1	1	1		3	2	2	5	5	2	4	4	3	2	3	2	3	3	3	5	3	4	3	3	4	3	6	2	6	1	2	160
581	0	1	5ee8ec74c5c1320c0f75b68b	1,04	5/20/2021 16:02:19	7	6	2	32	w	1	1	2	1	1	1	1	1	1	1		3	1	2	2	5	4	4	3	3	2	4	3	3	3	3	3	4	5	3	4	4	2	5	3	6	1	2	189
174	0	1	5e1088684a2ad475d62a5de8	1,03	5/19/2021 20:10:37	6	4	2	29	w	1	1	2	1	1	1	1	1	1	1		3	2	2	1	5	2	3	4	4	3	3	2	3	3	3	3	4	4	3	3	3	4	7	6	6	1	2	151
253	0	1	5d0a33b56dd417001ae19535	1,03	5/19/2021 21:05:10	6	6	2	24	m	1	1	2	1	1	1	1	1	1	1		1	2	2	5	4	1	4	5	5	1	5	2	2	3	3	2	5	5	4	4	5	4	6	7	6	1	2	156
629	0	1	5ba3b5f7ae545900015339a1	1,03	5/20/2021 22:29:11	7	5	4	32	m	1	1	2	1	1	1	1	1	1	1		1	1	1	2	4	1	5	3	4	3	3	2	3	3	3	3	2	4	3	3	3	3	7	7	7	1	2	193
336	0	1	5fd26340c4224102ec7ff47b	1,02	5/19/2021 22:09:06	4	6	1	34	m	1	1	2	1	1	1	1	1	1	1		3	1	2	1	5	4	4	3	3	2	3	3	3	3	3	4	4	4	2	2	4	3	5	7	5	1	2	172
570	0	1	5df2831c557425191b6e8edc	1,01	5/20/2021 14:07:09	3	5	5	28	w	1	1	2	1	1	1	1	1	1	1		3	2	2	1	5	1	5	5	5	2	5	1	1	5	5	4	3	4	4	5	5	5	1	6	1	1	2	202
649	0	1	604defebd3dcaccc8f5aaa2c	1,01	5/21/2021 10:14:16	6	7	2	22	w	1	1	2	1	1	1	1	1	1	1		3	2	2	2	3	2	4	4	5	1	4	3	3	4	4	1	4	4	3	3	4	4	6	7	6	1	2	279
140	0	1	5fbcdc78b6c5a11bfbc4fbf2	1	5/19/2021 19:20:30	6	5	2	32	w	1	1	2	1	1	1	1	1	1	1		3	1	2	2	4	4	4	3	4	2	2	3	4	3	2	4	5	5	2	2	3	3	6	6	6	1	2	173
480	0	1	607c8f2885c5711714d783eb	1	5/20/2021 9:20:23	4	5	4	32	m	1	1	2	1	1	1	1	1	1	1		2	2	2	1	5	1	5	5	5	2	4	1	2	4	3	2	3	3	2	5	5	4	5	6	5	1	2	185
623	0	1	60a188b9d887f4752d4d6457	1	5/20/2021 20:58:08	7	6	2	19	w	1	1	2	1	1	1	1	1	1	1		1	2	2	5	4	2	5	4	4	2	1	2	4	4	4	3	3	5	3	3	2	3	2	7	3	1	2	219
151	0	1	60a125512942e84a8b858cdb	,99	5/19/2021 19:45:08	3	4	4	20	w	1	1	2	1	1	1	1	1	1	1		3	1	2	1	2	1	1	2	1	3	3	4	5	3	1	1	5	5	3	5	5	5	3	4	5	1	2	229
227	0	1	5d0f89123382180001624f48	,99	5/19/2021 20:46:46	6	4	1	28	w	1	1	2	1	1	1	1	1	1	1		3	1	2	2	5	2	3	3	4	3	2	4	4	3	2	5	4	4	2	1	2	3	5	5	4	1	2	158
394	0	1	5dc6ece990f1084e859fe636	,99	5/19/2021 23:56:01	7	3	1	34	w	1	1	2	1	1	1	1	1	1	1		2	2	2	1	5	3	3	3	4	4	2	4	2	4	2	5	3	3	3	1	3	3	2	3	2	1	2	178
545	0	1	5fd358e27afeee00081c2489	,98	5/20/2021 12:16:56	5	6	2	32	m	1	1	2	1	1	1	1	1	1	1		3	2	2	1	4	4	2	3	3	4	2	4	4	2	4	3	3	4	2	5	3	3	4	6	2	1	2	201
560	0	1	5cc86317cebd350001f67ed8	,97	5/20/2021 13:18:17	5	7	2	45	w	1	1	2	1	1	1	1	1	1	1		1	2	2	3	2	3	3	3	4	4	4	3	3	3	3	3	4	4	3	4	3	3	2	7	4	1	2	175
425	0	1	5e62549164d007011d03158c	,96	5/20/2021 3:37:04	6	5	3	27	w	1	1	2	1	1	1	1	1	1	1		3	2	2	1	5	2	2	4	4	4	2	3	3	2	2	2	4	4	1	2	5	1	6	6	6	1	2	225
427	0	1	5b7d84333c1375000198a98d	,96	5/20/2021 5:55:46	3	5	3	43	m	1	1	2	1	1	1	1	1	1	1		3	1	1	4	5	4	1	4	2	4	5	2	2	4	4	4	5	5	5	5	5	5	6	6	5	1	2	169
474	0	1	5f9a75a0999ea718b2b5de73	,96	5/20/2021 9:05:46	3	5	4	28	w	1	1	2	1	1	1	1	1	1	1		3	1	2	2	5	2	4	3	4	3	4	3	3	4	3	2	4	4	3	3	4	3	6	7	5	1	2	210
408	0	1	5eee888b66da9e33cc3255a7	,95	5/20/2021 0:24:27	6	7	1	40	m	1	1	2	1	1	1	1	1	1	1		3	1	1	3	5	2	5	4	4	1	3	1	2	4	1	4	4	5	5	4	5	4	2	4	4	1	2	187
476	0	1	5da7f34e25a3890016e536bb	,95	5/20/2021 9:07:53	6	6	2	32	w	1	1	2	1	1	1	1	1	1	1		2	1	2	2	5	4	3	3	3	2	4	3	3	3	3	5	3	5	3	3	3	3	7	6	7	1	2	186
198	0	1	608491c3db88669da6f8898b	,94	5/19/2021 20:26:50	7	5	4	26	w	1	1	2	1	1	1	1	1	1	1		2	1	2	1	4	2	5	4	4	3	3	3	2	4	3	3	2	5	3	5	4	3	6	7	6	1	2	191
617	0	1	5ed9550b6d679d4dfe02a51e	,94	5/20/2021 19:31:16	7	6	4	24	w	1	1	2	1	1	1	1	1	1	1		1	1	2	2	2	4	4	5	4	2	4	4	4	4	2	4	3	5	5	3	4	2	2	6	2	1	2	241
646	0	1	5cb0317910247600018ad709	,94	5/21/2021 10:04:39	7	5	2	31	w	1	1	2	1	1	1	1	1	1	1		2	2	2	5	5	1	3	4	3	2	2	2	4	2	3	3	5	5	3	3	3	3	4	5	6	1	2	215
149	0	1	5efb72be797e710d8060aa05	,93	5/19/2021 19:42:55	5	7	2	50	m	1	1	2	1	1	1	1	1	1	1		2	1	2	2	4	1	3	5	4	3	4	1	1	4	4	4	5	5	4	5	5	5	5	7	5	1	2	187
364	0	1	5ef0e2f61138241720f8c5d1	,93	5/19/2021 22:43:06	6	7	2	33	m	1	1	2	1	1	1	1	1	1	1		2	2	2	1	5	4	3	3	3	4	2	3	3	2	2	3	4	4	3	3	4	3	4	5	5	1	2	190
288	0	1	5e72251679b4f1145f980dd1	,91	5/19/2021 21:34:18	4	6	2	33	m	1	1	2	1	1	1	1	1	1	1		3	1	1	2	5	2	4	3	4	3	4	3	3	3	3	3	4	4	4	3	3	3	6	6	6	1	2	201
451	0	1	591a1f4800a5650001276188	,91	5/20/2021 7:58:08	6	4	2	37	m	1	1	2	1	1	1	1	1	1	1		2	1	1	2	4	2	4	3	4	3	4	2	3	4	3	3	3	3	4	4	4	4	3	6	2	1	2	207
219	0	1	604a18620fa6cae9f9cd61b5	,9	5/19/2021 20:44:02	6	3	2	29	m	1	1	2	1	1	1	1	1	1	1		3	2	2	1	4	3	5	5	5	1	5	1	3	5	5	5	3	4	3	3	4	3	4	5	4	1	2	223
381	0	1	5b18cca868a5ed0001734bfe	,89	5/19/2021 23:15:13	3	6	4	26	m	1	1	2	1	1	1	1	1	1	1		2	2	2	4	3	1	5	4	5	3	2	3	3	3	1	4	5	5	5	1	1	3	7	7	7	1	2	189
249	0	1	605c9af44c406dcbcdbea13a	,88	5/19/2021 21:01:23	7	6	1	32	m	1	1	2	1	1	1	1	1	1	1		1	1	2	2	5	4	1	3	4	3	4	3	4	3	4	4	4	5	3	3	3	3	7	7	3	1	2	268
311	0	1	5f7b67b8f815c410f933619d	,88	5/19/2021 21:48:12	5	5	2	28	m	1	1	2	1	1	1	1	1	1	1		1	1	2	2	5	2	4	3	4	2	3	2	3	5	3	4	4	5	3	3	2	3	5	6	2	1	2	211
318	0	1	5e9f28299286a70a21369a87	,88	5/19/2021 21:54:39	5	7	2	34	w	1	1	2	1	1	1	1	1	1	1		3	1	2	2	5	4	1	3	1	5	3	3	4	2	2	3	3	3	3	3	3	3	2	2	1	1	2	218
334	0	1	5f7700aef640201bfb61524e	,88	5/19/2021 22:06:18	5	3	2	32	w	1	1	2	1	1	1	1	1	1	1		3	2	2	1	5	2	4	3	4	2	3	4	4	2	4	5	4	4	2	3	2	4	5	6	5	1	2	204
627	0	1	5ffb427446564d5783424df8	,88	5/20/2021 21:51:03	5	5	4	35	w	1	1	2	1	1	1	1	1	1	1		3	1	2	1	4	1	4	4	5	2	3	2	3	3	2	2	4	5	1	1	5	3	7	7	6	1	2	213
585	0	1	5c2cb841f009e00001143bd2	,87	5/20/2021 16:10:19	5	4	2	37	w	1	1	2	1	1	1	1	1	1	1		3	1	1	2	5	2	4	4	4	3	3	2	3	3	3	4	4	3	4	3	3	3	6	7	6	1	2	220
185	0	1	5dd08cf019eecb169dc131ba	,86	5/19/2021 20:20:36	5	5	3	35	w	1	1	2	1	1	1	1	1	1	1		3	1	2	3	4	4	3	4	4	4	4	2	4	4	3	4	4	4	3	4	4	4	6	7	6	1	2	235
217	0	1	5ff4c46f2b78a5bfb54d2941	,86	5/19/2021 20:42:54	7	7	1	28	m	1	1	2	1	1	1	1	1	1	1		2	1	2	2	5	2	4	3	3	3	3	2	3	3	3	5	3	3	3	3	3	3	4	6	4	1	2	238
287	0	1	5eee61509e63ac300a199f84	,86	5/19/2021 21:34:08	6	4	2	36	m	1	1	2	1	1	1	1	1	1	1		1	2	2	4	3	4	3	3	3	2	3	2	3	4	4	3	3	3	3	4	4	3	3	4	2	1	2	215
511	0	1	5f05b43b8f3e97058d2dc38b	,86	5/20/2021 10:35:21	6	4	1	26	m	1	1	2	1	1	1	1	1	1	1		2	1	2	2	5	2	4	3	4	3	5	3	3	5	3	4	3	4	4	3	4	3	4	5	2	1	2	221
166	0	1	5d43c606773d8b00016eaa8a	,85	5/19/2021 19:59:48	3	5	4	48	w	1	1	2	1	1	1	1	1	1	1		2	1	2	2	5	1	4	4	5	2	4	2	2	4	4	4	5	5	2	3	4	4	5	6	4	1	2	216
361	0	1	6059efdb03f880ae09da3fb7	,85	5/19/2021 22:38:01	7	5	2	32	w	1	1	2	1	1	1	1	1	1	1		1	1	1	1	4	2	5	5	5	3	4	2	3	3	3	3	3	4	4	3	5	2	4	7	2	1	2	199
526	0	1	587ced88a1ad330001ed8edd	,82	5/20/2021 11:15:04	6	5	4	32	m	1	1	2	1	1	1	1	1	1	1		3	1	2	2	5	2	4	3	3	3	2	4	4	2	3	5	4	4	2	2	2	3	7	7	5	1	2	204
531	0	1	602e414eb88b0796a13f85fb	,82	5/20/2021 11:37:21	3	7	4	42	m	1	1	2	1	1	1	1	1	1	1		3	1	2	2	2	1	4	5	5	2	4	1	3	4	2	1	3	3	4	4	5	5	4	6	3	1	2	246
362	0	1	602bd68e972410396ef96e36	,81	5/19/2021 22:40:26	7	7	1	52	w	1	1	2	1	1	1	1	1	1	1		1	1	2	4	3	3	2	3	3	4	4	3	4	3	3	3	5	5	3	3	3	5	6	6	5	1	2	221
419	0	1	5fb14786b121b65b757b3497	,81	5/20/2021 2:06:44	7	7	1	26	w	1	1	2	1	1	1	1	1	1	1		3	1	2	1	5	4	3	4	4	3	3	3	3	4	3	4	3	4	3	3	3	3	5	5	5	1	2	298
189	0	1	604d17eb4931a500d6e0a3d3	,8	5/19/2021 20:22:08	6	5	2	58	w	1	1	2	1	1	1	1	1	1	1		1	1	2	3	4	4	3	4	3	3	4	3	2	3	4	4	5	5	3	4	4	3	6	6	6	1	2	219
229	0	1	5f7ec9135cb4821b0582d586	,8	5/19/2021 20:47:14	2	5	5	28	w	1	1	2	1	1	1	1	1	1	1		3	2	2	1	5	3	4	5	4	3	3	2	2	3	5	2	4	5	3	2	5	5	4	6	4	1	2	211
372	0	1	6058c2208f2941a4aee0434f	,8	5/19/2021 22:58:23	3	7	4	29	w	1	1	2	1	1	1	1	1	1	1		3	2	2	2	5	2	4	4	4	2	4	3	2	2	2	2	3	3	2	2	4	4	2	4	2	1	2	233
380	0	1	5f8051b402daee04b8108440	,8	5/19/2021 23:13:36	2	6	5	57	w	1	1	2	1	1	1	1	1	1	1		3	1	2	3	5	3	4	3	3	4	5	1	1	3	4	5	3	4	4	3	4	3	3	5	3	1	2	236
306	0	1	5c1d458ae2d9150001b5a234	,79	5/19/2021 21:43:24	5	6	4	36	m	1	1	2	1	1	1	1	1	1	1		2	1	1	4	5	4	4	2	3	4	3	4	3	3	2	3	5	5	3	4	3	2	7	7	6	1	2	212
347	0	1	5e4d2880ad8aac000bfa57fe	,79	5/19/2021 22:19:57	5	4	2	30	m	1	1	2	1	1	1	1	1	1	1		2	1	2	2	5	4	5	3	3	3	3	2	3	4	2	4	3	4	3	3	2	3	7	7	6	1	2	234
286	0	1	603a80b01bb75f608c3dbb0d	,78	5/19/2021 21:33:06	7	7	2	35	m	1	1	2	1	1	1	1	1	1	1		2	2	2	1	2	3	4	4	3	2	5	3	1	4	4	3	1	4	5	4	4	5	6	4	7	1	2	219
433	0	1	5c3b07f0688b5930102d44e	,78	5/20/2021 6:31:27	7	5	2	37	w	1	1	2	1	1	1	1	1	1	1		1	1	1	4	4	3	1	5	4	4	5	3	2	4	3	4	4	5	3	4	5	5	5	7	4	1	2	247
399	0	1	5dced0bb070fdc0143f75569	,77	5/20/2021 0:01:28	3	5	4	35	w	1	1	2	1	1	1	1	1	1	1		3	1	2	2	4	1	4	5	5	2	5	1	2	3	3	3	5	5	5	5	4	4	5	7	7	1	2	201
483	0	1	5f86b2f06654530008f5ad37	,77	5/20/2021 9:26:29	5	6	3	35	m	1	1	2	1	1	1	1	1	1	1		1	1	1	2	5	5	2	2	3	4	4	3	2	3	3	3	4	5	3	3	4	3	7	6	7	1	2	271
546	0	1	607c806a362210faecfdecf8	,77	5/20/2021 12:17:43	5	6	3	20	w	1	1	2	1	1	1	1	1	1	1		2	2	2	1	2	1	1	3	3	4	2	5	3	2	3	2	2	4	4	4	5	3	4	2	2	1	2	222
208	0	1	5cf6a27fad94a70001a80ea6	,76	5/19/2021 20:31:23	7	7	1	33	m	1	1	2	1	1	1	1	1	1	1		2	2	2	3	5	3	3	3	3	3	3	3	3	3	3	3	4	4	4	3	3	4	7	6	7	1	2	225
298	0	1	5ec3f04b131a0b09ebac091d	,76	5/19/2021 21:36:14	6	2	3	32	w	1	1	2	1	1	1	1	1	1	1		3	2	2	1	5	2	2	4	5	2	1	2	3	1	2	5	5	4	1	2	4	5	7	7	7	1	2	319
218	0	1	5ae203d63cb5b0000185ccc7	,75	5/19/2021 20:43:14	5	5	3	31	w	1	1	2	1	1	1	1	1	1	1		3	2	2	2	5	3	3	3	4	3	3	3	3	3	3	3	3	3	3	3	4	3	7	7	7	1	2	272
375	0	1	5aeda49a2a763d00018ac7b0	,75	5/19/2021 23:09:52	6	6	3	36	m	1	1	2	1	1	1	1	1	1	1		3	2	1	1	3	5	3	3	3	3	3	3	3	3	3	3	3	3	3	4	3	3	2	5	2	1	2	283
222	0	1	5fb2af792942a58ffe303948	,74	5/19/2021 20:45:13	2	6	4	28	w	1	1	2	1	1	1	1	1	1	1		3	1	1	2	5	2	3	4	4	4	5	2	2	4	5	2	4	5	5	5	5	3	7	7	7	1	2	257
445	0	1	6033b029829aae08e83bba24	,74	5/20/2021 7:44:27	5	7	1	28	w	1	1	2	1	1	1	1	1	1	1		1	1	1	2	5	5	3	3	3	3	3	3	3	3	3	3	3	3	3	5	3	1	5	4	4	1	2	230
447	0	1	5e53efa4d36cfa011f816642	,71	5/20/2021 7:47:08	2	5	4	61	w	1	1	2	1	1	1	1	1	1	1		1	2	2	1	4	1	5	5	5	3	2	1	2	3	2	5	5	5	1	1	5	3	7	7	7	1	2	252
289	0	1	5e972cc369be2307df4767ad	,7	5/19/2021 21:34:32	7	6	1	27	w	1	1	2	1	1	1	1	1	1	1		3	1	2	2	5	2	3	2	1	2	2	3	4	2	2	4	5	5	4	4	5	4	7	6	7	1	2	345
405	0	1	55c62a07fdf99b43b969fe89	,7	5/20/2021 0:18:31	5	6	2	42	m	1	1	2	1	1	1	1	1	1	1		3	2	2	1	4	4	3	3	4	4	3	4	4	2	3	3	3	3	2	3	4	3	5	5	6	1	2	332
432	0	1	5e4cf98f31eaab1459a7d768	,7	5/20/2021 6:27:59	3	5	4	20	m	1	1	2	1	1	1	1	1	1	1		2	1	2	2	3	2	3	5	5	3	3	2	2	5	3	4	4	3	3	3	2	3	4	4	5	1	2	308
503	0	1	609541a5f7ac7bc9feb13c21	,7	5/20/2021 10:20:32	6	7	2	31	m	1	1	2	1	1	1	1	1	1	1		3	1	2	2	5	2	5	4	4	2	4	2	2	2	2	4	3	4	4	4	2	3	5	5	4	1	2	238
293	0	1	5f4cde1cbfcaa81fc4dbf57d	,69	5/19/2021 21:34:41	6	4	4	30	w	1	1	2	1	1	1	1	1	1	1		3	1	1	1	5	2	3	4	2	4	4	3	2	4	3	4	4	4	4	3	5	3	5	5	2	1	2	276
225	0	1	5fb268d6a2f41e835bc0c276	,67	5/19/2021 20:45:59	5	4	2	56	w	1	1	2	1	1	1	1	1	1	1		2	1	2	2	5	1	3	3	2	3	4	2	2	3	3	4	3	3	3	3	3	3	4	7	5	1	2	303
366	0	1	5f777082881adf2a0ed0501d	,67	5/19/2021 22:44:28	6	6	1	36	w	1	1	2	1	1	1	1	1	1	1		1	2	1	2	4	1	4	3	4	2	2	2	4	4	2	2	4	5	4	4	3	4	4	5	3	1	2	300
634	0	1	5f37748da58054204f5b433a	,67	5/20/2021 23:19:44	5	5	3	38	m	1	1	2	1	1	1	1	1	1	1		2	1	1	2	5	4	2	4	4	3	4	3	3	3	3	3	3	4	3	4	4	3	6	5	3	1	2	273
146	0	1	5bddcf362562330001b93076	,66	5/19/2021 19:37:25	7	7	2	57	w	1	1	2	1	1	1	1	1	1	1		2	2	2	1	4	3	4	3	4	3	4	2	3	4	4	3	4	4	3	4	4	3	5	7	4	1	2	267
356	0	1	5a8180c6ae9a0b0001a9c3c6	,66	5/19/2021 22:34:36	5	5	3	56	m	1	1	2	1	1	1	1	1	1	1		2	1	1	5	5	5	2	2	1	5	3	4	3	2	3	3	4	5	5	3	3	3	7	7	5	1	2	269
273	0	1	60993696b2cca36f8aafd770	,65	5/19/2021 21:20:33	6	6	2	37	w	1	1	2	1	1	1	1	1	1	1		3	2	2	1	5	2	2	4	5	4	4	2	3	4	2	1	4	5	3	5	2	3	6	6	4	1	2	308
499	0	1	5f74ad8958736b09660df2d9	,64	5/20/2021 9:57:20	5	7	2	28	w	1	1	2	1	1	1	1	1	1	1		3	1	2	2	5	3	3	4	3	3	5	2	2	3	4	5	3	3	2	5	3	4	6	7	6	1	2	289
414	0	1	5e3a0b84586bd3231116eb45	,62	5/20/2021 0:59:50	3	4	5	23	w	1	1	2	1	1	1	1	1	1	1		3	2	2	2	5	2	4	4	4	5	3	3	2	3	3	2	4	4	4	4	3	3	3	6	3	1	2	299
648	0	1	5e99883b0fc9aa000851eb3f	,62	5/21/2021 10:07:47	3	5	4	28	w	1	1	2	1	1	1	1	1	1	1		3	1	2	2	5	2	4	4	2	4	4	2	2	3	4	2	5	5	4	2	4	4	6	7	6	1	2	285
409	0	1	5a1542e20fff620001a6d2dc	,61	5/20/2021 0:30:26	4	6	2	42	m	1	1	2	1	1	1	1	1	1	1		3	2	2	1	5	4	4	3	3	2	2	4	4	2	3	5	4	3	3	2	3	3	7	6	7	1	2	240
558	0	1	605c7bd2d23cc89750cd22f6	,6	5/20/2021 13:11:15	7	7	1	28	m	1	1	2	1	1	1	1	1	1	1		3	1	2	1	5	4	4	4	3	2	2	3	4	3	2	3	4	5	2	1	3	3	5	6	4	1	2	280
342	0	1	5f17d20539078c0800cb4e7b	,54	5/19/2021 22:14:23	3	6	4	40	m	1	1	2	1	1	1	1	1	1	1		3	2	2	1	3	3	4	3	3	3	3	3	3	3	3	3	3	4	2	3	3	3	4	5	4	1	2	374
135	0	1	58b7232a67ae1000010646dd	,53	5/19/2021 19:13:06	1	3	5	51	w	1	1	2	1	1	1	1	1	1	1		3	1	2	2	5	1	5	5	3	5	5	1	4	5	1	1	3	3	5	3	5	5	1	4	1	1	2	322
523	0	1	6089441b258072b3a867b39b	,52	5/20/2021 11:05:14	5	7	3	30	w	1	1	2	1	1	1	1	1	1	1		1	2	2	1	4	3	4	3	3	3	4	3	3	4	3	3	4	5	2	3	3	4	4	6	4	1	2	329
369	0	1	5fdcd683c2bdeb2d1f59ed8b	,51	5/19/2021 22:51:09	3	5	4	51	w	1	1	2	1	1	1	1	1	1	1		3	1	2	3	5	2	4	5	4	3	5	2	2	3	4	4	5	5	4	4	3	5	4	6	4	1	2	333
378	0	1	5f216c1707456f055831aa5d	,51	5/19/2021 23:11:42	6	4	3	32	m	1	1	2	1	1	1	1	1	1	1		3	1	2	2	5	2	4	4	4	2	4	3	2	4	4	4	3	4	4	3	4	4	6	4	5	1	2	348
609	0	1	6068e5738b50de7fdede87ed	,49	5/20/2021 18:22:31	3	5	4	28	w	1	1	2	1	1	1	1	1	1	1		3	2	2	-9	4	1	3	4	3	1	1	3	5	2	3	5	3	5	3	1	3	5	4	6	6	1	2	393
639	0	1	6068861724317f3e1e4cd8ef	,42	5/21/2021 2:13:02	6	5	2	35	m	1	1	2	1	1	1	1	1	1	1		3	1	1	2	5	2	2	3	2	4	2	4	5	2	2	3	3	4	4	4	4	3	3	6	5	1	2	534
292	0	1	607079a28a504f214dfd77b8	,31	5/19/2021 21:34:36	6	5	1	56	m	1	1	2	1	1	1	1	1	1	1		3	2	2	1	4	2	3	2	4	4	2	4	4	2	3	4	4	5	2	1	4	3	4	6	2	1	2	494
[truncated: 40 more columns]
